# Supplementary material for: Use of a glycomics array to establish the anti-carbohydrate antibody repertoire in type 1 diabetes
Source: Nat Commun. 2022 Nov 1;13:6527. doi: 10.1038/s41467-022-34341-2 (PMC9622713; doi:10.1038/s41467-022-34341-2)
Supplement: Supplementary file 4 — Supplementary Data 1 [file 41467_2022_34341_MOESM4_ESM.xlsx]

## Sheet: Supplementary Table 1
IDs	Glycan ID	Name	Structure	Molecular Weight
2	GLYPW_002	α-Mannosyl derivative		221.25
4	GLYPW_004	α-Fuc-Sp		221.25
5	GLYPW_005	α-Rham-Sp		221.25
6	GLYPW_006	β-GlcNAc-Sp		278.3
7	GLYPW_007	β-GalNAc-Sp		278.3
8	GLYPW_008	Neu5Ac-α-2,3-Gal-β-1,4-Glc-β-Sp		690.65
9	GLYPW_009	Neu5Ac-α-2,6-Gal-β-1,4-Glc-β-Sp		690.65
10	GLYPW_010	Gal-α-1,4-Gal-β-1,4-Glc-β-Sp		561.53
11	GLYPW_011	Gal-α-1,3-Gal-β-1,4-Glc-β-Sp		561.53
12	GLYPW_012	GalNAc-β-1,3-Gal-α-1,4-Gal-β-1,4-Glc-β-Sp		764.72
13	GLYPW_016	β-Glc-Sp		278.3
14	GLYPW_017	β-Gal-Sp		278.3
15	GLYPW_018	Gal-β-1,4-Glc-β-Sp		399.39
16	GLYPW_019	α-Man-Sp		278.3
17	GLYPW_020	Gal-β-1,4-GlcNAc-β-Sp		440.44
18	GLYPW_021	Gal-β-1,3-GlcNAc-β-Sp		440.44
19	GLYPW_022	Glc-α-1,2-Gal-α-1,3-Glc-α-Sp		561.53
20	GLYPW_023	α-GalNAc-Sp		278.3
21	GLYPW_024	Gal-α-1,3-Gal-β-1,3-GlcNAc-β-Sp		602.58
22	GLYPW_025	Neu5Ac-α-2,3-Gal-β-1,3-GlcNAc-β-Sp		731.7
23	GLYPW_026	Neu5Ac-α-2,6-Gal-β-1,3-GlcNAc-β-Sp		731.7
24	GLYPW_027	Neu5Gc-α-2,3-Gal-β-1,3-GlcNAc-β-Sp		747.7
25	GLYPW_028	Neu5Gc-α-2,6-Gal-β-1,3-GlcNAc-β-Sp		747.7
26	GLYPW_029	Gal-β-1,3-(Fuc-α-1,4)-GlcNAc-β-Sp		586.26
27	GLYPW_030	Gal-β-1,3-GalNAc-α-Sp		440.44
28	GLYPW_031	GlcNAc-β-1,3-Gal-β-1,4-Glc-β-Sp		602.58
29	GLYPW_032	GalNAc-β-1,3-Gal-β-1,4-Glc-β-Sp		602.58
30	GLYPW_033	Neu5Gc-α-2,3-Gal-β-1,4-Glc-β-Sp		706.64
31	GLYPW_034	Neu5Gc-α-2,6-Gal-β-1,4-Glc-β-Sp		706.64
32	GLYPW_035	Gal-β-1,4-(Fuc-α-1,3)-Glc-β-Sp		545.53
33	GLYPW_036	GlcNAc-β-1,6-GlcNAc-β-Sp		481.49
34	GLYPW_037	4-P-GlcNAc-β-1,6-GlcNAc-β-Sp		561.47
35	GLYPW_038	Gal-β-1,4 -(Fuc-α-1,3)-GlcNAc-β-Sp [ Lewis X]		586.58
36	GLYPW_039	Neu5Ac-α-2,3-Gal-β-1,4 -(Fuc-α-1,3)-GlcNAc-β-Sp [ Sialyl Lewis X]		877.84
37	GLYPW_040	Gal-β-1,3 -(Fuc-α-1,4)-GlcNAc-β-Sp [ Lewis A]		586.58
38	GLYPW_041	Neu5Ac-α-2,3-Gal-β-1,3 -(Fuc-α-1,4)-GlcNAc-β-Sp [ Sialyl Lewis A]		877.84
39	GLYPW_042	Neu5Gc-α-2,3-Gal-β-1,3 -(Fuc-α-1,4)-GlcNAc-β-Sp [ Sialyl Lewis A]		893.84
40	GLYPW_043	Gal-β-1,4-GlcNAc-β-1,3 -Gal-β-1,4-Glc-β-Sp [LNnT]		764.724
41	GLYPW_044	GalNAc-α-1,3 -(Fuc-α-1,2)-Gal-β-1,4-Glc-β-Sp 1 [Blood A antigen tetrose]		763.74
42	GLYPW_045	Fuc-α-1,2-Gal-β-1,3- GlcNAc-β-1,3-Gal-β-Sp1 [Blood H antigen tetrose]		763.74
43	GLYPW_046	GalNAc-β-1,4 -Gal-β-1,4-Glc-β-Sp1 [Asialo GM2]		617.6
44	GLYPW_047	Gal-β-1,3 -GalNAc-β-1,3-Gal-β-Sp1		617.6
45	GLYPW_048	Glc-α-1,2-Gal-α-Sp		399.93
46	GLYPW_049	Gal-β-1,4 -(Fuc-α-1,3)-GlcNAc-β-1,3 -Gal-β-Sp1		763.74
47	GLYPW_050	Neu5Ac-α-2,3-Gal-β-1,4 -(Fuc-α-1,3)-Glc-β-Sp1 [ 3-Sialyl-3-fucosyllactose/ F-SL]		851.8
48	GLYPW_051	GlcNAc-β-1,4-GlcNAc-β-Sp1		496.51
49	GLYPW_052	GlcNAc-β-N-Asn		335.31
50	GLYPW_053	GalNAc-β-N-Asn		335.31
51	GLYPW_054	GlcNAc-β-O-Ser		308.29
52	GLYPW_055	Gal-β-1,3-GalNAc-α-O-Ser (Gal-Tn-Antigen)		470.43
53	GLYPW_056	GalNAc-α-O-Ser (Tn-Antigen)		308.29
54	GLYPW_057	GalNAc-α-1,3-(Fuc-α-1,2)-Gal-β-Sp 1 [Blood A antigen trisaccharide]		601.6
55	GLYPW_058	Fuc-α-1,2-Gal-β-1,4-GlcNAc-β-Sp1 [Blood H antigen trisaccharide]		601.6
56	GLYPW_059	Gal-α-1,3-(Fuc-α-1,2)-Gal-β-Sp 1 [Blood B antigen trisaccharide]		560.55
57	GLYPW_060	Fuc-α-1,2-Gal-β-1,3-GlcNAc-β-1,3-Gal-β-1,4-Glc-β-Sp [LNFP I]		925.88
58	GLYPW_061	Fuc-α-1,2-Gal-β-1,4-Glc-β-Sp1 [Blood H antigen trisaccharide]		560.55
59	GLYPW_062	Gal-α-1,3-(Fuc-α-1,2)-Gal-β-1,4-Glc-β-Sp 1 [Blood B antigen tetrasaccharide]		722.69
60	GLYPW_063	(Fuc-α-1,2)-Gal-β-1,4 -(Fuc-α-1,3)-GlcNAc-β-Sp1 [ Lewis Y]		747.74
61	GLYPW_064	(Fuc-α-1,2)-Gal-β-1,3-(Fuc-α-1,4)-GlcNAc-β-Sp1 [ Lewis B]		747.74
62	GLYPW_065	Gal-β-1,3-(Fuc-α-1,4)-GlcNAc-β-1,3-Gal-β-1,4 -(Fuc-α-1,4)-Glc-β-Sp1 [ Lewis A]		1072.02
63	GLYPW_066	Gal-β-1,3-GalNAc-β-Sp 1		455.46
64	GLYPW_067	Gal-β-1,3-(Neu5Ac-α-2,6)-GalNAc-β-Sp		731.7
65	GLYPW_068	Neu5Ac-α-2,6-Gal β-1,3-GalNAc-β-Sp		731.7
66	GLYPW_069	Neu5Ac-α-2,6-Gal β-1,3-(Neu5Ac-α-2,6)-GalNAc-β-Sp		1022.95
67	GLYPW_070	Neu5Ac-α-2,3-Gal β-1,3-(Neu5Ac-α-2,6-)-GalNAc-β-Sp		1022.95
68	GLYPW_071	Neu5Ac-α-2,6-(Neu5Ac-α-2,3)-Gal β-1,3-GalNAc-β-Sp		1022.95
69	GLYPW_072	GalNAc-β-1,4-(Neu5Ac-α-2,3)-Gal β-1,4-Glc-β-Sp [GM2]		893.84
70	GLYPW_073	GalNAc-β-1,4-(Neu5Ac-α-2,8-Neu5Ac-α-2,3)-Gal β-1,4-Glc-β-Sp [GD2]		1185.09
71	GLYPW_074	Gal-α-1,4-Gal β-1,4-GlcNAc-β-Sp1		617.26
72	GLYPW_075	D-Rhamnose-sp		221.25
73	GLYPW_076	Glc-α-1,4-Glc-β-Sp1		414.41
74	GLYPW_077	Glc-α-1,6-Glc-α-1,4-Glc-β-Sp1		576.55
75	GLYPW_078	Maltotriose-Sp1		576.55
76	GLYPW_079	Glc-α-1,6-Glc-α-1,6-Glc-β-Sp1		576.55
77	GLYPW_080	Maltotetraose-β-Sp1		738.69
78	GLYPW_081	Maltopentaose-β-Sp1		900.83
79	GLYPW_082	Maltohexaose-β-Sp1		1062.97
80	GLYPW_083	Maltoheptaose-β-Sp1		1225.11
81	GLYPW_084	Acarbose-β-Sp1		717.71
82	GLYPW_085	D-pentamannuronic acid		970.74
83	GLYPW_086	L-pentaguluronic acid		970.74
84	GLYPW_087	D-cellose-Sp1		414.41
85	GLYPW_088	Cellopentaose-Sp1		900.83
86	GLYPW_089	β-1,4-Xylotetrose-Sp1		618.58
87	GLYPW_090	Chitin-trisaccharide-Sp1		699.317
88	GLYPW_091	GlcNAc-α-1,3-(Glc-α-1,2-Glc-α-1,2)Gal-α-1,3-Glc-α-Sp		926.86
89	GLYPW_092	GlcNAc-β-1,2-Man-α-Sp		440.44
90	GLYPW_093	Gal-β-1,4-(6S)GlcNAc-β		520.5
91	GLYPW_094	Neu5Ac-α-2,3-Gal-β-Sp1		543.52
92	GLYPW_095	Gal-α-1,3-Gal-β-Sp1		414.41
93	GLYPW_096	D-GlcA-Sp		251.23
94	GLYPW_097	GlcA-b-1–4-GlcNAc-a-1–4-GlcA-b-SP		630.55
95	GLYPW_098	GlcNAc-a-1–4-GlcA-b-1–4-GlcNAc-a-1–4-GlcA-b-SP		833.74
96	GLYPW_099	Tobramycin		467.51
97	GLYPW_100	Amikacin		585.6
98	GLYPW_101	Gentamicin Sulfate		575.67
99	GLYPW_102	Kanamycin sulfate		582.58
100	GLYPW_103	Geneticin Disulfate Salt (G418)		692.71
101	GLYPW_104	Neomycin trisulfate		908.88
102	GLYPW_105	Sisomicin sulfate		692.72
103	GLYPW_106	Gal-β-1,3-GalNAc-β-1,3-Gal-α-1,4-Gal-β-1,4-Glc-β-Sp		926.86
104	GLYPW_107	GlcNAc-β-1,6-(GlcNAc-β-1,3)-Gal-β-1,4-Glc-β-Sp1		820.79
105	GLYPW_108	SGP [N-glycan]		2865.76
106	GLYPW_109	Neu5Ac-α-2,8-Neu5Ac-α-2,3-Gal β-1,4-Glc-β-Sp [GD3 ]		981.9
107	GLYPW_110	Neu5Gc-α-2,8-Neu5Ac-α-2,3-Gal β-1,4-Glc-β-Sp [GD3 (Gc-Ac)]		997.9
108	GLYPW_111	KDN-α-2,8-Neu5Ac-α-2,3-Gal β-1,4-Glc-β-Sp [GD3 (KDN-Ac)]		940.85
109	GLYPW_112	Neu5Ac-α-2,8-Neu5Gc-α-2,3-Gal β-1,4-Glc-β-Sp [GD3 (Ac-Gc)]		997.9
110	GLYPW_113	a-2,8-Neu5Ac-a-2,8-Neu5Ac-a-2,8-Neu5Ac-a-2,3-Gal-β-1,4-Glc-Sp2 [GT3]		1594.52
111	GLYPW_114	Neu5Ac-α-2,8-Neu5Ac-α-2,8-Neu5Ac-α-2,8 Neu5Ac-α-2,3-Gal β-1,4-Glc-β-Sp [Neu5Ac-α-2,8-GT3]		1564.41
112	GLYPW_115	Gal β-1,3-GalNAc-β-1,4-(Neu5Ac-α-2,3)-Gal β-1,4-Glc-β- SP1 [GM1a]		1070.99
113	GLYPW_116	Gal β-1,3-GalNAc-β-1,4-(Neu5Gc-α-2,3)-Gal β-1,4-Glc-β-SP1 [GM1a (Gc)]		1086.99
114	GLYPW_117	GalNAc-β-1,4-(Neu5Gc-α-2,8-Neu5Ac-α-2,3)-Gal β-1,4-Glc-β-Sp [GD2 (Gc)]		1216.11
115	GLYPW_118	GalNAc-β-1,4-(Neu5Ac-α-2,3)-Gal β-1,4-Glc-β-Sp [GM2 (KDN)]		1070.99
116	GLYPW_119	Neu5Ac-α-2,3-Gal-β-1,4-(6S) GlcNA-Sp		811.76
117	GLYPW_120	GalNAc-β-1,4-GlcNAc-β CH2CH2NH2 [LacdiNAc]		467.47
118	GLYPW_121	GlcNAc-β-1,6-(Gal-β-1,3)-GalNAc-α-O-Ser		673.62
119	GLYRDC_126	Galβ1-3GalNAcβ1-3Gal -AEAB		545.48
120	GLYRDC_22	Galβ1-4GlcNAcβ1-3Galβ1-4GlcNAcβ1-3Galβ1-4Glc -AEAB		1072.96
121	GLYRDC_23	Galβ1-4GlcNAcβ1-3Galβ1-4GlcNAcβ1-3Galβ1-4GlcNAcβ1-3Galβ1-4Glc-AEAB		1438.29
122	GLYRDC_127	Fucα1-2Galβ1-3GalNAcβ1-3Gal -AEAB		691.62
123	GLYRDC_0331	Fucα1-2Galβ1-3GlcNAcβ1-3Galβ1-4Glc-AEAB		853.76
124	GLYRDC_0332	Fucα1-2Galβ1-4GlcNAcβ1-3Galβ1-4Glc-AEAB		853.76
125	GLYRDC_128	GalNAcα1-3(Fucα1-2)Galβ1-3GalNAcβ1-3Gal-AEAB		894.82
126	GLYRDC_0371	GalNAcα1-3(Fucα1-2)Galβ1-3GlcNAcβ1-3Galβ1-4Glc -AEAB		1056.96
127	GLYRDC_0372	GalNAcα1-3(Fucα1-2)Galβ1-4GlcNAcβ1-3Galβ1-4Glc-AEAB		1056.96
128	GLYRDC_0384	Galα1-3(Fucα1-2)Galβ1-3(Fucα1-4)GlcNAc-AEAB		837.77
129	GLYRDC_0385	Galα1-3(Fucα1-2)Galβ1-4(Fucα1-3)GlcNAc -AEAB		837.77
130	GLYRDC_129	Galα1-3(Fucα1-2)Galβ1-3GalNAcβ1-3Gal-AEAB		853.76
131	GLYRDC_0401	Galα1-3(Fucα1-2)Galβ1-3GlcNAcβ1-3Galβ1-4Glc-AEAB		1015.9
132	GLYRDC_0402	Galα1-3(Fucα1-2)Galβ1-4GlcNAcβ1-3Galβ1-4Glc-AEAB		1015.9
133	GLYRDC_51	Galβ1-4(Fucα1-3)GlcNAcβ1-3Galβ1-4(Fucα1-3)Glc-AEAB		999.9
134	GLYRDC_52	Fucα1-2Galβ1-4(Fucα1-3)GlcNAcβ1-3Gal -AEAB		837.77
135	GLYRDC_54	Galβ1-3(Fucα1-4)GlcNAcβ1-3Gal-AEAB		691.62
136	GLYRDC_55	Galβ1-3(Fucα1-4)GlcNAcβ1-3Galβ1-4(Fucα1-3)Glc -AEAB		999.9
137	GLYRDC_56	Fucα1-2Galβ1-3(Fucα1-4)GlcNAcβ1-3Gal -AEAB		837.77
138	GLYRDC_47	Neu5Acα2-3Galβ1-4(Fucα1-3)GlcNAc-AEAB		842.72
139	GLYRDC_53	Neu5Acα2-3Galβ1-4(Fucα1-3)GlcNAcβ1-3Gal-AEAB		1004.86
140	GLYRDC_66	Fucα1-2Galβ1-4(Fucα1-3)Glc-AEAB		634.57
141	GLYRDC_61	Galb1-3GlcNAcb1-3Galb1-4(Fucα1-3)Glc-AEAB		853.76
142	GLYRDC_62	Neu5Aca-3Galβ1-4(Fucα1-3)Glc-AEAB		801.67
143	GLYRDC_63	Galb1-4GlcNAcb1-3Galb1-4(Fucα1-3)Glc-AEAB		853.76
144	GLYRDC_64	Galα1-3Galβ1-4(Fucα1-3)Glc-AEAB		650.57
145	GLYRDC_67	GalNAcα1-3(Fucα1-2)Galβ1-4(Fucα1-3)Glc-AEAB		837.77
146	GLYRDC_68	Galα1-3(Fucα1-2)Galβ1-4(Fucα1-3)Glc-AEAB		796.71
147	GLYRDC_0741	Galα1-3Galβ1-3GlcNAc -AEAB		545.48
148	GLYRDC_0742	Galα1-3Galβ1-4GlcNAc -AEAB		545.48
149	GLYRDC_77	Galα1-3[Galβ1-4GlcNAcβ1-3]2Galβ1-4Glc-AEAB		1235.09
150	GLYRDC_78	Galα1-3[Galβ1-4GlcNAcβ1-3]3Galβ1-4Glc-AEAB		1600.42
151	GLYRDC_79	Galα1-3[Galβ1-4GlcNAcβ1-3]4Galβ1-4Glc -AEAB		1964.76
152	GLYRDC_75	Galα1-3Galβ1-4(Fucα1-3)GlcNAc -AEAB		691.62
153	GLYRDC_70	Galα1-3Galβ1-4Glc -AEAB		504.43
154	GLYRDC_72	GalNAcβ1-3Galα1-3Galβ1-4Glc -AEAB		707.62
155	GLYRDC_73	Galβ1-3GalNAcβ1-3Galα1-3Galβ1-4Glc-AEAB		869.76
156	GLYRDC_134	GalNAcα1-3GalNAcβ1-3Galα1-3Galβ1-4Glc -AEAB		910.82
157	GLYRDC_80	Neu5Acα2-3Galβ1-3GlcNAcβ1-3Gal-AEAB		858.72
158	GLYRDC_81	Neu5Acα2-3Galβ1-3GlcNAcβ1-3Galβ1-4Glc -AEAB		1020.86
159	GLYRDC_82	Neu5Acα2-3Galβ1-4GlcNAcβ1-3Gal-AEAB		858.72
160	GLYRDC_83	Neu5Acα2-3Galβ1-4GlcNAcβ1-3Galβ1-4Glc -AEAB		1020.86
161	GLYRDC_90	Neu5Acα2-3Galβ1-4Glc-AEAB		655.53
162	GLYRDC_91	Neu5Acα2-8Neu5Acα2-3Galβ1-4Glc-AEAB		968.76
163	GLYRDC_92	Neu5Acα2-8Neu5Acβ2-8Neu5Acα2-3Galβ1-4Glc -AEAB		1282
164	GLYRDC_93	GalNAcβ1-4(Neu5Acα2-3)Galβ1-4Glc-AEAB		858.72
165	GLYRDC_94	GalNAcβ1-4(Neu5Acα2-8Neu5Acα2-3)Galβ1-4Glc -AEAB		1171.95
166	GLYRDC_95	GalNAcβ1-4(Neu5Acα2-8Neu5Acα2-8Neu5Acα2-3)Galβ1-4Glc-AEAB		1485.19
167	GLYRDC_96	Galβ1-3GalNAcβ1-4(Neu5Acα2-3)Galβ1-4Glc-AEAB		1020.86
168	GLYRDC_97	Neu5Acα2-3Galβ1-3GalNAcβ1-4Galβ1-4Glc-AEAB		1020.86
169	GLYRDC_98	Neu5Acα2-3Galβ1-3GalNAcβ1-4(Neu5Acα2-3)Galβ1-4Glc -AEAB		1334.09
170	GLYRDC_99	Galβ1-3GalNAcβ1-4(Neu5Acα2-8Neu5Acα2-3)Galβ1-4Glc-AEAB		1334.09
171	GLYRDC_102	Galβ1-3GalNAcβ1-4Galβ1-4Glc-AEAB		707.62
172	GLYRDC_103	Fucα1-2Galβ1-3GalNAcβ1-4(Neu5Acα2-3)Galβ1-4Glc-AEAB		1168
173	GLYRDC_104	GalNAcβ1-4Galβ1-4Glc-AEAB		545.48
174	GLYRDC_120	Galα1-4Galβ1-4Glc-AEAB		504.43
175	GLYRDC_121	GalNAcβ1-3Galα1-4Galβ1-4Glc-AEAB		707.62
176	GLYRDC_136	Galα1-4Galβ1-4GlcNAc-AEAB		545.48
177	GLYRDC_171	Neu5Acα2-3Galα1-4Galβ1-4Glc-AEAB		817.67
178	GLYRDC_124	GalNAcα1-3(Fucα1-2)Galβ1-3GalNAcβ1-3Galα1-4Galβ1-4Glc-AEAB		1219.09
179	GLYRDC_122	Galβ1-3GalNAcβ1-3Galα1-4Galβ1-4Glc -AEAB		869.76
180	GLYRDC_123	Fucα1-2Galβ1-3GalNAcβ1-3Galα1-4Galβ1-4Glc -AEAB		1015.9
181	GLYRDC_130	Neu5Acα2-3Galβ1-3GalNAcβ1-3Gal-AEAB		858.72
182	GLYRDC_131	Neu5Acα2-3Galβ1-3GalNAcβ1-3Galα1-4Galβ1-4Glc-AEAB		1183
183	GLYRDC_132	GalNAcα1-3GalNAcβ1-3Galα1-4Galβ1-4Glc-AEAB		910.82
184	GLYRDC_133	GalNAcα1-3GalNAcβ1-3Gal-AEAB		586.54
185	GLYRDC_180	GlcAβ1-3Galβ1-4Glc-AEAB		540
186	GLYRDC_181	GlcAβ1-3Galβ1-3GlcNAcβ1-3Galβ1-4Glc-AEAB		883.75
187	GLYRDC_163	Fucα1-2Galβ1-4(Fucα1-2)Glc -AEAB		634.57
188	GLYRDC_164	GalNAcα1-3(Fucα1-2)Galβ1-4(Fucα1-2)Glc-AEAB		837.77
189	GLYRDC_1911	Galβ1-3GlcNAcβ1-3Galα1-4Galβ1-4Glc-AEAB		869.76
190	GLYRDC_1912	Galβ1-4GlcNAcβ1-3Galα1-4Galβ1-4Glc-AEAB		869.76
191	GLYRDC_1951	NeuAcα2-3Galβ1-3GlcNAcβ1-3Galα1-4Galβ1-4Glc-AEAB		1183
192	GLYRDC_2011	Fucα1-2Galβ1-3GlcNAcβ1-3Galα1-3Galβ1-4Glc-AEAB		1015.9
193	GLYRDC_111	Galβ1-4(Neu5Acα2-3)Galβ1-4Glc-AEAB		817.67
194	GLYRDC_174	Galβ1-3GalNAcβ1-4Galβ1-3GalNAcβ1-4Galβ1-4Glc-AEAB		1072.95
195	GLYRDC_GLU314	Maltotetraose DP4-AEAB		666.57
196	GLYRDC_GLU315	Maltopentaose DP5 -AEAB		828.71
197	GLYRDC_GLU316	Maltohexaose DP6-AEAB		990.85
198	GLYRDC_GLU317	Maltoheptaose DP7 -AEAB		1152.99
199	GLYRDC_GLU318	Maltooctaose DP8 -AEAB		1315.13
200	GLYRDC_GLU319	Maltononaose DP9 -AEAB		1477.27
201	GLYRDC_GLU320	Maltodecaose DP10 -AEAB		1639.41
202	GLYRDC_GLU433	Chitin oligosaccharides DP3 / Chitintriose-AEAB		627.59
203	GLYRDC_GLU435	Chitin oligosaccharides DP5 / Chitinpentaose -AEAB		1033.97
204	GLYRDC_GLU436	Chitin oligosaccharides DP6 / Chitinhexaose -AEAB		1237.16
205	GLYRDC_GLU437	Chitin oligosaccharides DP7 / Chitinheptaose -AEAB		1440.35
Sp: OCH2CH2CH2NH2
Sp1: NH(CH3)OCH2CH2NH2
Sp2: O(CH2)3NHCOCH2(OCH2CH2)5CH2CH2NH2
AEAB: 2,6-diaminopyridine (DAP) and 2-amino(N-aminoethyl) benzamide
