# Supplementary material for: Use of a glycomics array to establish the anti-carbohydrate antibody repertoire in type 1 diabetes
Source: Nat Commun. 2022 Nov 1;13:6527. doi: 10.1038/s41467-022-34341-2 (PMC9622713; doi:10.1038/s41467-022-34341-2)
Supplement: Supplementary file 6 — Source Data [file 41467_2022_34341_MOESM6_ESM.xlsx]

## Sheet: Pagoda data
Group	Sex	FDR	Draw_Age	HLA_risk	GLYPW_004	GLYPW_005	GLYPW_006	GLYPW_007	GLYPW_008	GLYPW_009	GLYPW_010	GLYPW_011	GLYPW_012	GLYPW_016	GLYPW_017	GLYPW_018	GLYPW_019	GLYPW_020	GLYPW_021	GLYPW_022	GLYPW_023	GLYPW_024	GLYPW_025	GLYPW_026	GLYPW_027	GLYPW_028	GLYPW_029	GLYPW_030	GLYPW_031	GLYPW_032	GLYPW_033	GLYPW_034	GLYPW_035	GLYPW_036	GLYPW_037	GLYPW_038	GLYPW_039	GLYPW_040	GLYPW_041	GLYPW_042	GLYPW_043	GLYPW_044	GLYPW_045	GLYPW_046	GLYPW_047	GLYPW_048	GLYPW_049	GLYPW_050	GLYPW_051
Control	Male	0	5.51	L	3.62449	9.24872	5.4865	5.79008	4.82443	8.0625	6.3634	7.34725	6.73245	5.51833	5.18322	5.8413	5.86625	1.22239	6.1565	5.62449	6.89885	6.67007	5.5025	5.43741	6.67713	5.9386	5.24159	1.22239	6.34577	5.95031	4.48113	6.30986	0.874469	5.18322	6.1964	7.09099	6.05166	4.60486	3.8413	5.98489	4.71882	6.28232	6.35462	3.9386	5.73697	5.68182	2.87447	1.73697	5.63904
Control	Female	1	11	L	5.87856	5.29768	4.71882	5.3339	4.48113	7.49452	5.97346	6.77259	6.30073	5.27922	4.63421	4.30986	5.08037	3.05889	4.89885	5.18322	6.42347	5.26053	4.38082	4.87447	5.3339	5.01495	5.10154	1.22239	5.20294	5.76377	4.44846	5.91488	0.137504	4.02975	5.05889	6.81164	5.68182	1.22239	3.14296	5.40372	4.66297	5.9386	6.11548	2.87447	5.65344	4.96963	3.22239	0.137504	4.82443
Control	Male	0	11.31	H	0.137504	6.05889	5.1964	5.63421	4.47032	7.54432	5.93467	5.96963	6.42066	5.27302	7.22078	5.1964	5.27302	2.73697	4.79008	5.05166	6.63178	5.96963	3.27302	5.11548	6.45396	4.89077	3.77259	3.27302	5.38082	6.16323	5.11548	5.84967	2.73697	3.66297	5.29155	6.87242	5.84967	1.66297	3.96963	5.71882	4.29768	5.66297	6.02606	2.22239	5.17659	5.02975	1.41504	0.137504	5.1964
Control	Male	1	4.51	L	4.24793	6.03342	5.16993	6.03342	2.45943	7.5812	6.07682	6.27612	6.56986	5.45943	5.14975	5.96578	5.98868	0.137504	5.39232	5.45943	6.81378	6.09803	5.56986	5.35755	6.27612	5.79442	5.10852	2.90689	5.45943	5.52356	4.12928	5.74147	0.137504	3.9542	5.47573	6.48382	5.30378	2.45943	2	5.40939	5.14975	6.15987	6.03342	4.20945	5.10852	5.39232	4.12928	4.12928	5.91886
Control	Male	1	9.01	L	0.137504	5.87447	4.10154	5.34577	2.62449	7.48516	5.48113	6.08037	6.05889	4.53398	5.38082	4.47032	5.02975	2.73697	3.54432	3.71882	6.4457	5.79874	3.27302	5.11548	6.54946	5.23522	6.05889	0.137504	5.3634	5.51307	3.27302	5.44846	0.137504	2.8413	5.52878	6.60239	5.07325	0.137504	0.736966	5.23522	3.60486	5.48113	6.16323	2.36923	7.99247	4.56478	2.5025	0.137504	4.86625
Control	Female	0	1.74	L	3.96963	6.51833	5.27302	6.34282	4.56478	7.86831	6.16323	6.97346	6.77698	5.30986	4.98489	5.27302	6.36923	4.10154	5.63421	5.46489	6.68883	6.22239	3.34577	5.91089	6.16323	5.07325	4.73697	0.736966	6.27922	6.36923	4.5025	5.84967	0.137504	4.73697	5.70506	6.68182	5.77259	3.02975	1.41504	5.38082	5.13614	5.79874	6.29768	2.9386	5.02975	5.94642	0.137504	3.66297	6.14296
Non-progressor	Female	1	7.96	L	7.16323	10.0517	8.19394	9.27341	4.63421	8.69639	8.06788	7.46625	8.21836	7.05347	6.97537	8.40443	9.60239	0.137504	8.2566	7.23202	8.41926	7.99906	8.16155	8.20376	8.37432	8.12842	6.95226	0.137504	8.81485	7.43324	5.4865	7.85071	5.38658	6.16658	8.04894	7.86315	5.51833	0.137504	0.137504	7.97346	7.67125	7.63542	6.34577	4.60486	6.55203	8.04348	7.2127	6.12584	9.02468
Progressor	Male	1	8.02	H	1.11548	5.91089	4.86625	5.93467	4.96193	7.20131	6.09099	6.02606	6.23202	5.13614	4.81592	5.09452	5.43185	0.137504	5.61961	5.25424	7.24	6.06967	4.86625	4.8413	5.58996	5.43185	4.26053	2.73697	5.61961	5.75933	4.59495	5.78572	1.87447	4.43741	5.13614	6.77039	5.88671	4.40372	3.34577	5.95807	4.96193	5.64866	5.94642	3.82443	5.91089	5.32793	1.11548	4.3339	5.38082
Control	Female	1	46.34	H	0.736966	6.06967	5.41504	5.92283	3.48113	8.41222	5.63421	6.26991	5.92283	5.11548	4.59495	5.07325	5.27302	3.27302	4.68182	4.22239	6.62449	5.79874	4.29768	4.70966	6.3159	5.54432	6.82867	0.137504	5.51307	6.70966	3.92283	5.84967	2.5025	0.137504	5.44846	6.43741	6.01495	3.41504	0.137504	5.57491	4.86625	5.63421	5.84967	0.736966	7.90187	4.79008	3.11548	0.137504	4.9386
Control	Male	1	8.22	L	3.80735	7.56986	5.75489	6.10852	4.45943	8.62571	5.84549	6.58496	6.22882	5.39232	6.45121	5.12928	5.88264	1.58496	5.80735	4.75489	6.90689	6.35755	5.08746	5.64386	6.22882	5.58496	4.78136	0.137504	5.67243	6.56224	4	5.93074	0.137504	4.52356	5.72792	6.65821	5.9542	3.80735	0.584963	5.85798	5.04439	6.42626	5.74147	4	4.58496	5.20945	3.90689	0.137504	6.05528
Non-progressor	Male	1	9	L	3.34577	6.03709	4.14296	5.44846	0.137504	8.05347	5.89885	7.46896	6.3339	5.02975	4.5025	4.98489	5.57491	0.137504	4.47032	4.43741	6.5025	5.64866	5.02975	4.86625	6.53398	4.89077	3.54432	0.137504	5.71882	5.41504	2.5025	5.87447	0.137504	2.73697	5.51307	6.45396	5.66297	3.11548	0.137504	5.02975	4.56478	5.79874	5.8371	2.36923	5.60486	5.1964	0.137504	0.137504	5.46489
Non-progressor	Male	1	6.92	L	0.137504	6.66297	2.27302	4.54432	3.62449	7.63904	5.54946	5.59495	5.95031	4.54432	2.41504	4.02975	5.01495	0.137504	4.77259	0.137504	6.50515	5.56478	3.79008	4.38082	5.68182	4.71882	0.137504	0.137504	3.22239	5.36923	1.22239	5.3159	0.137504	0.137504	5.20294	6.44846	6.07325	0.137504	0.137504	5.29768	3.73697	4.96963	5.79008	0.137504	3.62449	3.79008	0.137504	0.415037	5.01495
Control	Male	0	49.95	L	1.9386	7.29309	4.23522	5.90288	4.1964	8.25424	6.10504	11.1048	6.38082	5.45396	4.96963	5.16323	5.99624	0.137504	5.63904	5.60979	6.8806	5.80305	4.63421	5.14296	6.44018	5.62449	4.60486	0.137504	6.16658	5.29768	3.14296	6.01866	0.137504	4.07325	5.80305	6.73245	5.4865	0.137504	2.54432	5.4865	3.79008	5.72338	5.97346	3.56478	4.51307	5.77698	0.137504	0.137504	6.01866
Control	Female	1	79.05	L	1.73697	7.03709	4.87447	6.13614	2.87447	7.8095	6.08392	6.57491	6.25424	5.3339	4.94642	5.16323	5.70966	0.137504	5.65344	6.88671	6.70506	5.86625	4.60486	5.59495	6.41504	5.80305	4.87447	0.137504	5.1224	5.73697	4.11548	5.76377	0.137504	4.87447	5.70966	6.51307	5.99624	4.1964	0.137504	5.36923	5.08037	5.92679	6.58246	3.73697	4.66297	5.3339	4.1964	2.54432	5.3339
Control	Female	1	3.62	L	6.03342	7.92778	7.29921	7.7879	4.61471	8.26913	7.45943	8.00282	7.71081	6.73471	8.19967	7.18488	8.22159	4.04439	7.01681	5.72792	7.65464	7.18488	7.09803	7.11894	6.91289	7.01681	6.5157	4.55459	7.75489	6.76155	4.97728	6.76155	2.58496	5.94251	6.97154	7.49985	5.33985	0.137504	0.137504	7.04985	6.56986	7.21432	6.66534	4.35755	7.2384	7.16993	5.44294	5.87036	7.81698
Non-progressor	Female	1	35.34	L	4.96193	7.24	6.76377	7.16658	4.05889	8.37141	6.99624	6.65344	6.89077	6.01495	5.57491	6.42066	7.4023	3.27302	6.30682	5.87447	6.90288	6.59495	5.91089	5.92283	6.49452	6.4865	5.30986	3.54432	6.86625	6.36923	4.40372	6.4865	2.9386	5.71882	6.24159	6.70966	5.86212	0.137504	0.137504	6.5025	5.99247	6.01495	6.45396	4.05889	4.8413	6.22239	5.02975	0.137504	6.92085
Control	Female	1	4.97	L	3.98489	7.68533	6.04075	6.53657	4.23522	8.13357	6.2062	6.67007	6.91089	5.40372	5.56478	5.80305	6.61225	1.22239	5.80305	6.61961	6.86831	6.47303	5.40372	5.6677	6.55203	5.57994	6.78572	3.14296	5.87856	6.12584	3.73697	6.59743	0.137504	4.74595	5.95031	6.59743	5.87856	3.29768	0.137504	5.81592	5.16323	6.11548	6.14636	0.137504	7.14296	5.6677	2.77259	2.96963	6.14636
Control	Male	1	6.09	L	0.137504	7.27302	4.68182	5.5597	0.137504	7.96675	5.58996	6.75711	5.93467	4.01495	5.21594	4.53398	4.01495	3.92283	4.96193	3.60486	7.16155	5.64866	3.27302	4.70966	8.63723	5.29155	4.01495	0.137504	4.3339	5.81164	3.34577	5.46489	0.137504	0.137504	4.56478	6.61716	6.01495	2.62449	0.137504	4.53398	4.40372	5.61961	5.49719	0.137504	6.55714	3.87447	0.137504	0.137504	5.05166
Control	Female	1	7.76	L	2.32193	6.21917	4.70044	6.12928	4.70044	7.85175	6.16993	5.52356	6.40939	5.58496	4.75489	5.83289	5.9542	1.58496	5.18982	5	7.40514	5.75489	4.64386	5.24793	7.76155	5.33985	5.49185	0.137504	5.72792	5.93074	3.45943	6.16993	0.137504	1.32193	5.67243	6.49185	5.78136	3.16993	0.137504	5.55459	4.80735	5.97728	5.93074	4.39232	6.41785	5.39232	0.137504	2.32193	6.03342
Progressor	Male	0	5.59	H	4.27302	6.32793	6.13614	6.17659	2.96963	7.96771	6.13614	6.70506	6.65583	5.36923	4.79874	5.14296	6.42347	3.56478	6.10504	4.92283	7.14296	5.96193	4.99247	5.70966	6.67713	5.43741	4.92283	0.137504	6.56732	5.86625	4.11548	6.51307	1.73697	4.34577	5.96193	6.34577	6.38082	0.415037	0.137504	5.62449	4.82443	6.29155	6.04075	2.87447	6.24476	5.36923	4.1964	3.62449	7.09099
Control	Female	0	0.85	H	0.222392	5.81164	4.18322	5.29155	4.62449	7.47708	6.04803	5.99247	6.32493	5.41504	4.76377	4.65344	3.92283	3.71882	5.3634	4.26053	6.82867	6.02606	3.87447	4.76377	5.58996	5.30986	5.09452	0.137504	5.44846	6.25109	4.18322	5.77259	0.137504	2.73697	5.29155	6.75711	6.00375	3.92283	3.54432	5.54432	5.05166	5.39803	5.67713	4.5025	5.91089	4.91488	2.22239	0.137504	4.96193
Non-progressor	Female	1	1.43	L	3.43741	6.38945	5.75043	5.69581	4.71882	7.79333	6.31892	6.42347	6.66297	5.77698	5.27922	5.45396	6.04075	3.5025	6.13614	4.69116	7.69232	6.24476	5.38658	5.35168	6.42347	5.79008	6.44846	0.137504	5.85383	5.51833	4.84967	6.28232	0.137504	3.89077	5.82867	6.75933	5.97346	0.137504	0.137504	5.63904	5.85383	6.07325	6.0625	4.30986	7.56478	5.57994	3.62449	2.54432	6.0625
Control	Female	0	5.91	L	4.04439	11.2429	5.59991	6.66534	4.72792	7.89178	6.56986	6.75489	6.60733	5.98868	5.59991	5.96578	6.36632	5.39232	5.79442	5.47573	7.16993	6.65105	5.10852	5.96578	6.50779	5.79442	6.17991	0.137504	6.33092	6.25739	5.10852	6.19967	4.2854	4.20945	6.25739	6.96578	6.49185	4.93074	0.137504	6.33985	5.37504	6.45121	6.17991	3.64386	7.98868	5.9542	4.42626	3.64386	6.45943
Progressor	Male	1	13.26	H	0.137504	5.54946	4.27302	5.29768	3.9386	7.31137	5.77698	6.51307	6.25424	4.99247	5.29768	4.1565	4.82443	0.137504	5.03709	4.51307	6.4567	5.57994	3.89077	4.74595	5.1224	4.44846	4.51307	0.137504	4.27302	5.20294	4.23522	5.6677	0.137504	3.14296	5.38658	6.54432	5.87856	1.73697	0.137504	5.16323	4.94642	5.18322	6.02975	0.137504	3.43741	4.89885	1.73697	0.137504	4.63421
Control	Male	0	2.4	H	2.66297	8.24238	3.22239	4.77259	3.05889	7.70621	5.27922	5.59495	5.8413	5.01495	3.9386	5.5025	5.36923	0.137504	3.8413	5.36923	6.41504	5.40372	2.41504	4.71882	6.28232	4.82443	3.8413	0.137504	5.68182	5.3339	4.34577	5.18322	0.137504	2.11548	4.92283	5.89077	4.87447	0.137504	0.137504	5.08037	4.92283	5.76377	6.1964	1.22239	6.53657	4.23522	1.5025	0.137504	4.87447
Control	Male	0	2.4	L	0.137504	8.30454	3.34577	5.75933	3.71882	7.45258	6.00375	6.13271	6.70966	5.27302	4.73697	5.00749	5.46489	2.36923	4.76377	3.02975	6.77698	5.39803	3.66297	5.29155	5.46489	5.09452	4.10154	0.137504	5.09452	6.25109	4.76377	5.78572	0.137504	2.62449	5.49719	6.58747	5.99247	3.60486	2.73697	5.43185	4.3339	5.96963	5.95807	0.137504	5.1565	5.23522	2.05889	0.137504	5.25424
Control	Male	0	0.82	L	0.222392	5.23522	6.93271	5.49719	4.01495	7.38514	5.61961	5.91089	6.28848	4.9386	3.92283	4.26053	4.43741	0.137504	5.07325	4.18322	6.65344	5.44846	0.137504	4.89077	6.87242	4.79008	5.29155	0.137504	4.3339	6.71653	3.27302	5.75933	0.137504	2.36923	4.96193	6.58747	5.88671	0.137504	0.137504	5.05166	4.68182	5.64866	5.73245	2.36923	6.01495	4.47032	0.137504	0.137504	4.91488
Control	Female	1	38.59	L	2.96963	5.01495	3.62449	6.11548	4.87447	7.56097	5.99624	6.00749	6.43185	5.59495	5.10154	5.14296	5.47032	4.23522	5.14296	5.3339	6.48113	5.68182	0.137504	4.63421	5.14296	5.36923	4.27302	0.137504	5.26053	5.36923	4.41504	6.00749	0.137504	3.89077	5.5025	6.41504	5.59495	3.8413	3.36923	5.6677	4.27302	5.40372	6.30986	4.48113	5.01495	4.41504	3.22239	1.73697	4.77259
Non-progressor	Female	1	1.91	H	2.05889	11.1697	5.1565	5.79874	4.53398	7.94642	6.1224	6.00375	6.27922	5.21594	4.36923	3.96963	5.11548	2.5025	4.43741	4.76377	7.01309	5.96963	4.10154	5.1565	5.99247	5.07325	6.10154	0.137504	5.27302	6.76377	0.736966	6.00375	2.73697	4.05889	5.11548	6.60979	5.94642	0.137504	0.137504	5.84967	4.89077	5.82443	6.1224	4.56478	7.51307	4.9386	2.9386	0.137504	5.21594
Non-progressor	Male	1	11.7	L	2.41504	6.30986	5.22239	6.07325	4.87447	7.96771	6.0625	7.32042	6.34577	5.18322	7.23202	5.18322	4.71882	3.9386	5.99624	5.22239	7.30682	5.36923	4.57491	5.10154	7.54946	5.36923	7.03709	0.137504	5.56478	6.1964	4.74595	6.17659	0.137504	3.36923	5.20294	6.69116	5.79008	4.07325	0.137504	5.45396	4.44846	5.5025	6.2062	4.41504	7.05347	5.76377	3.98489	2.66297	5.75043
Non-progressor	Female	0	0.91	H	0.137504	5.52878	5.73245	4.86625	2.05889	7.50117	5.70506	5.5597	5.73245	4.05889	4.65344	4.18322	4.65344	0.137504	4.68182	4.3339	6.64626	5.1964	3.48113	5.00749	6.08037	5.3634	8.23442	0.137504	5.23522	5.95807	4.10154	5.71882	0.137504	0.137504	4.91488	6.64626	5.54432	3.1964	0.137504	5.1964	5.09452	4.5025	6.06967	0.137504	10.2212	3.60486	0.137504	0.137504	4.62449
Control	Male	1	11.06	L	2.45943	7.97441	6.56224	5.82018	1.32193	7.75489	6.03342	11.3915	6.70044	5.37504	8.39874	4.88264	6.16993	2.45943	5.76818	4.97728	7.29921	6.07682	4.20945	5.37504	7.21432	4.93074	7.57365	0.137504	6.15987	6.94837	4.45943	5.65821	0.137504	4.55459	5.14975	6.56224	5.82018	4.24793	0.584963	5.64386	5.02237	5.58496	5.94251	3.9542	10.1312	5.33985	1.80735	3.16993	5.40939
Control	Male	0	8.3	L	2.54432	7.35609	6.53657	6.16658	5.03709	7.68533	5.73697	7.08569	6.51307	5.69581	11.6436	5.80305	5.60979	3.98489	6.24476	5.6677	6.83078	5.99624	4.27302	5.16323	7.29309	5.24159	12.4561	0.137504	6.30073	6.33688	5.79008	6.52878	4.79874	5.75043	5.70966	6.81805	6.24476	4.60486	3.43741	5.95031	5.69581	5.97346	6.35462	5.22239	14.1497	5.24159	3.89077	1.9386	5.45396
Control	Male	1	0.83	H	0.137504	7.12584	4.62449	5.27302	3.27302	7.57491	5.87447	6.01495	6.03709	4.98489	5.02975	4.73697	4.9386	3.27302	5.1565	4.79008	6.27922	5.78572	4.05889	5.02975	5.94642	4.79008	3.41504	0.137504	5.54432	5.46489	3.02975	6.00375	3.02975	3.54432	5.02975	6.42066	5.69116	0.137504	3.54432	5.27302	4.91488	5.43185	5.95807	3.11548	4.56478	5.48113	2.9386	0.137504	4.89077
Progressor	Female	0	11.52	H	4.54432	6.1964	5.3339	6.13614	4.96963	8.00188	6.17659	6.3634	6.79874	6.07325	4.74595	5.62449	5.82867	0.137504	5.68182	5.54946	6.72565	6.3634	5.53398	5.59495	6.84967	5.89077	5.26053	2.96963	6.1964	5.65344	5.08037	6.13614	0.137504	4.87447	5.57994	6.73245	5.89077	0.137504	1.5025	6.02975	5.40372	6.30073	5.86625	4.1964	5.99624	4.96963	3.79008	4.27302	6.00749
Control	Female	1	11.6	H	0.736966	6.60239	5.17659	6.1224	4.81592	7.82761	5.86212	6.23202	6.29768	4.70966	5.64866	5.43185	5.39803	0.137504	5.38082	4.98489	7.01309	6.03709	4.10154	5.46489	7.18157	5.25424	5.17659	0.137504	5.75933	5.81164	4.81592	5.88671	0.137504	4.10154	5.39803	6.66059	6.19311	3.48113	0.137504	5.61961	4.86625	5.75933	6.06967	1.11548	5.58996	4.81592	2.05889	0.137504	5.5597
Progressor	Female	0	12.26	L	4.84967	6.71195	4.63421	5.4865	4.51307	7.69928	5.81592	5.75043	5.95031	5.99624	5.63904	4.84967	5.24159	3.89077	5.6677	5.03709	6.59743	5.51833	4.23522	4.94642	6.48918	5.42066	5.27922	3.29768	5.5025	5.47032	4.11548	5.79008	1.9386	1.9386	5.54946	6.38082	5.90288	2.54432	2.96963	5.35168	3.36923	6.14636	6.04075	0.137504	5.08037	5.57994	3.73697	0.137504	5.45396
Progressor	Male	0	25.71	H	1.73697	7.57994	4.71882	4.92283	2.87447	9.75961	5.54946	7.23202	6.42347	5.26053	4.82443	4.79874	5.10154	0.137504	5.01495	4.38082	6.92283	5.70966	4.1565	5.26053	6.25424	5.10154	5.43741	0.137504	5.54946	5.53398	2.96963	5.63904	0.137504	3.79008	4.96963	6.77917	5.35168	2.41504	1.73697	5.8413	4.34577	5.43741	5.63904	2.66297	5.9386	4.94642	0.137504	0.874469	5.56478
Progressor	Male	1	3.64	H	3.5025	6.02975	6.88671	5.05889	2.66297	7.55714	5.89077	6.3634	5.89077	4.84967	5.01495	5.27922	5.42066	3.9386	5.70966	4.02975	7.19804	5.62449	4.34577	4.87447	6.38082	5.24159	7.61716	1.73697	5.90288	5.98489	4.30986	5.65344	2.11548	4.41504	5.6677	6.71882	5.98489	3.05889	1.5025	4.60486	4.48113	5.91488	6.05166	4.54432	7.15313	4.27302	3.05889	0.137504	5.18322
Control	Male	0	0.79	L	0.874469	5.45396	5.20294	5.1224	4.30986	7.4865	5.45396	5.6677	6.31892	5.27922	4.38082	4.96963	5.14296	1.22239	5.5025	4.51307	6.61961	5.59495	4.07325	4.84967	5.70966	3.98489	5.89077	0.137504	5.01495	5.35168	3.56478	5.4865	0.137504	0.415037	5.54946	6.68416	6.00749	2.27302	0.415037	4.94642	4.79874	5.51833	5.60979	3.29768	9.23801	4.51307	4.11548	1.9386	4.99247
Control	Male	0	4.85	L	3.75489	8.39232	6.14975	5.80735	3.64386	7.67948	6.04439	8.81858	6.55459	5.12928	5.32193	5.47573	5.70044	1	6.14975	5.08746	7.01123	5.72792	4.67243	5.50779	7.48382	5.58496	5.20945	1.80735	5.90689	5.64386	3.90689	5.85798	2.32193	3.85798	5.20945	6.71425	5.72792	2.80735	0.137504	5.70044	4.90689	5.64386	6.08746	3.64386	5.61471	5.08746	0.137504	0.137504	5.32193
Control	Female	0	42.89	L	0.137504	5.37504	5.02237	6.27612	3.39232	7.47168	6.13955	5.64386	6.07682	5.65821	5.55459	5.24793	5.67243	4.16993	5.14975	4.35755	7.04985	5.53916	4.49185	4.78136	4.97728	5.37504	4.2854	0.137504	5.65821	5.65821	3.39232	5	0.137504	1.32193	5.33985	6.7879	5.87036	3.80735	0.137504	5.14975	5.18982	5.50779	6.21917	0	4.16993	5.45943	0.137504	0.137504	5.30378
Control	Male	1	2.3	L	4	6.69349	5.53916	5.50779	4.9542	7.7211	6.04439	6	6.40088	5.44294	4.24793	5.49185	5.45943	0.137504	5.45943	4.70044	7.02237	5.88264	3.24793	4.83289	6.36632	5.30378	6.17991	0.137504	4.9542	5.70044	3.64386	5.87036	0.137504	3.80735	5.32193	6.71425	6.09803	2.58496	3.32193	5.49185	4.58496	6.07682	5.88264	3.58496	7.46761	5.2854	0.137504	0.137504	5.14975
Non-progressor	Female	1	2.46	L	2.22239	6.4865	5.23522	5.87447	3.96963	7.70506	5.92283	7.32793	6.47843	5.07325	5.34577	4.62449	5.1964	0.137504	5.84967	4.9386	6.99624	5.92283	4.65344	4.89077	6.56478	5.11548	4.68182	0.137504	5.38082	5.99247	3.34577	5.86212	0.137504	4.14296	5.44846	6.68883	6.04803	4.22239	3.27302	5.57491	4.86625	5.87447	6.40372	3.66297	5.82443	5.02975	3.87447	3.41504	5.1964
Control	Female	1	4.55	L	0.137504	7.03159	4.69116	5.4865	3.9386	7.69232	5.92679	6.48918	6.29155	4.84967	4.69116	4.69116	4.94642	0.137504	5.1224	5.01495	6.86212	6.04075	4.38082	4.60486	6.4567	5.42066	5.3159	0.137504	5.26053	5.72338	3.62449	5.60979	0.137504	0.137504	5.27922	6.81805	5.81592	2.66297	0.137504	5.08037	3.56478	5.1224	5.79008	0.137504	6.95226	4.1964	2.77259	2.11548	5.35168
Control	Female	0	29.68	L	2	6.64386	5.49185	6.62205	3.16993	7.93074	6.31288	6.64386	6.70044	5.53916	5.35755	5.24793	6.19967	2.45943	6.02237	5	6.82655	5.91886	5.2854	5.35755	5.75489	5.72792	4.08746	0.137504	6.2854	5.59991	4.32193	5.9542	0.137504	5.02237	5.78136	6.93074	5.83289	3.39232	0.137504	6.02237	5.71425	5.83289	6.08746	4.39232	5.67243	5.72792	4.24793	0.137504	6.08746
Control	Male	0	4.02	H	2.8413	5.86212	6.15313	5.41504	3.96963	7.68416	6.00375	6.1224	6.22239	5.75933	5.34577	5.07325	5.1964	3.41504	5.29155	5.02975	6.38658	6.01495	4.05889	4.91488	6.22239	4.9386	9.98821	0.137504	5.71882	6.26053	4.73697	5.61961	3.41504	4.22239	5.44846	6.65344	6.10154	3.41504	3.66297	5.58996	4.05889	5.48113	6.08037	3.87447	6.78354	5.1565	3.54432	3.66297	5.30986
Control	Male	0	7.46	H	0	6.7211	4.32193	5.70044	3.58496	7.29921	5.59991	5.98868	5.89482	4.42626	3.80735	5.06609	5.39232	3.75489	5.30378	7.64024	6.2384	5.55459	4.72792	5.02237	5.80735	4.72792	6.71425	0.137504	5.6865	5.65821	1.32193	5.6865	1.80735	3.9542	5.52356	6.29462	5.75489	4.35755	3.9542	4.61471	4.42626	5.70044	6.09803	3.9542	7.50383	5.18982	3.08746	2.45943	5.53916
Control	Female	0	8.78	H	2.22239	7.66652	6.65344	5.5597	3.82443	7.43185	5.57491	6.63178	5.51307	2.9386	5.00749	4.81592	5.02975	0.137504	4.81592	4.62449	5.64866	5.60486	4.5025	4.10154	6.42066	5.21594	0.736966	0.137504	5.21594	6.3159	3.11548	5.02975	0.137504	4.62449	5.49719	6.3159	5.60486	1.87447	0.137504	5.27302	4.18322	5.21594	5.84967	2.22239	4.36923	5.11548	2.22239	2.05889	4.9386
Control	Female	1	2.9	L	0.137504	5.30986	6.47032	5.75933	3.77259	7.54432	6.14296	7.13614	6.16323	5.30986	5.94642	6.14296	5.1964	2.8413	6.26053	3.92283	6.98489	5.66297	3.92283	4.9386	6.95031	4.91488	12.0083	0.137504	5.69116	6.18322	4.81592	6.05889	3.66297	5.11548	5.69116	6.80305	5.8371	1.87447	1.41504	6.05889	4.89077	5.57491	5.69116	4.05889	13.7756	5.02975	3.41504	2.9386	5.30986
Control	Female	1	8.02	L	0.137504	6.74147	4.80735	5.85798	4.12928	7.37504	5.71425	5.83289	5.64386	5.04439	4.24793	4.80735	5.16993	0.137504	5	3.70044	7.09803	5.82018	4.24793	4.90689	5.64386	5.12928	5.58496	0.137504	5.59991	6.96578	3.08746	5.16993	0.137504	4.08746	5.24793	6.30378	5.2854	3.32193	0.137504	5.53916	4.64386	5.37504	6.32193	0	6.04439	5.12928	3.64386	0.137504	5.55459
Control	Female	1	3.89	L	5.81592	8.02144	7.23681	7.81592	4.48113	7.87549	7.10678	7.18818	7.58371	6.30073	6.38082	6.97537	8.1489	0.137504	7.06429	5.4865	8.08126	7.2127	6.31892	6.82443	5.77698	6.96386	6.83078	0.137504	7.46216	7.4457	5.51833	6.92283	3.89077	5.16323	6.8806	6.96386	6.04075	0.137504	0.137504	6.64866	6.72565	7.27457	6.47303	4.57491	6.8928	6.78572	6.50515	5.97346	7.73019
Non-progressor	Male	1	3.73	L	3.82443	6.91488	8.74371	5.51307	4.79008	7.76266	5.79874	6.77698	6.27922	4.73697	4.79008	4.5025	5.57491	0.137504	5.71882	4.68182	6.69581	6.03709	3.96963	5.1565	6.6677	5.57491	4.8413	3.87447	5.81164	6.28848	3.41504	5.66297	0.137504	4.53398	5.49719	6.60979	5.60486	2.5025	2.36923	5.71882	4.73697	6.10154	5.86212	4.53398	5.34577	5.21594	1.87447	2.8413	5.69116
Control	Male	1	15.67	L	0.137504	5.07325	4.05889	5.02975	3.41504	7.60115	5.71882	5.82443	6.08037	4.22239	4.62449	4.62449	4.14296	0.137504	4.29768	3.96963	6.29768	5.1565	0.137504	4.56478	5.95807	4.53398	2.5025	0.137504	3.87447	5.57491	3.41504	5.27302	0.137504	2.73697	5.11548	6.47032	5.51307	1.41504	0.137504	5.11548	3.82443	5.38082	5.75933	0.137504	4.81592	3.60486	0.222392	0.137504	4.89077
Control	Male	1	17.41	L	0.137504	5.41504	4.14296	5.41504	3.96963	7.56351	5.61961	5.30986	6.01495	5.00749	3.66297	2.5025	4.8413	0.137504	4.56478	6.15313	6.77698	5.77259	3.54432	4.29768	5.89885	4.98489	2.22239	0.137504	5.39803	5.57491	0.137504	5.79874	0.137504	0.137504	4.73697	6.38658	5.99247	1.41504	0.137504	5.1964	4.05889	5.07325	5.48113	1.11548	5.1565	4.98489	0.137504	0.137504	4.73697
Progressor	Female	0	9.49	L	1.66297	12.7317	5.87447	6.01495	2.8413	7.58246	5.30986	6.08037	5.88671	3.54432	7.08923	5.1565	6.16323	3.48113	4.9386	4.43741	5.89885	5.74595	5.11548	4.73697	5.89885	4.8413	6.43741	0.137504	5.61961	5.1964	3.27302	5.23522	2.9386	3.41504	5.58996	5.38082	5.34577	3.77259	0.222392	5.1964	4.79008	5.8371	5.77259	0.736966	7.26366	5.21594	4.01495	0.137504	5.27302
Control	Female	1	38.56	L	3.75489	6.40088	5.30378	5.56986	3.32193	7.89785	6.15987	6.21917	5.94251	4.97728	5.06609	5.14975	4.9542	3.39232	3.85798	4.52356	6.40088	6.13955	4.20945	5.30378	5.24793	4.64386	4.88264	0.137504	5.62936	5.96578	3.45943	5.78136	0.137504	3.85798	4.72792	6.29462	6.13955	0.137504	0.137504	5.40939	4.88264	5.84549	5.89482	4.93074	5.75489	4.78136	1.32193	3.64386	5.80735
Control	Male	1	39.24	L	0.137504	5.57491	4.98489	5.60486	4.89077	7.24476	6.8413	8.34725	6.87856	5.54432	4.96193	5.38082	5.57491	1.87447	6.01495	4.22239	6.62449	5.91089	4.14296	5.1964	5.27302	5.11548	4.8413	3.11548	7.25424	5.84967	4.76377	5.75933	2.5025	0.736966	5.23522	6.85383	6.23202	3.71882	2.22239	5.51307	5.02975	5.54432	6.27922	4.9386	4.59495	5.44846	3.1964	2.22239	5.60486
Control	Male	1	10.23	L	0.584963	6.26679	4.72792	5.62936	4.12928	7.26209	6.03342	6.05528	6.31288	5.6865	6.40939	5.04439	5.30378	3.24793	4.58496	4.20945	7.36194	5.85798	2.16993	4.78136	5.62936	5.06609	4.42626	0.137504	5.04439	4.9542	3.80735	5.83289	1.32193	0.584963	4.83289	6.49985	5.87036	3.24793	2.45943	4.97728	5.22882	5.30378	6.19967	0.137504	6.05528	5.08746	2.45943	1.80735	5.16993
Control	Male	1	3.32	L	2.36923	5.75933	5.63421	5.61961	4.43741	7.26835	5.49719	5.94642	6.32493	5.51307	5.09452	4.91488	5.17659	3.34577	5.75933	4.43741	6.86625	5.67713	4.26053	4.96193	5.41504	5.09452	4.47032	0.137504	5.3634	5.8371	4.86625	5.67713	0.137504	0.222392	5.17659	6.63904	6.19311	3.02975	3.60486	5.96963	4.96193	5.49719	6.15313	3.02975	4.47032	4.96193	0.137504	1.11548	5.43185
Non-progressor	Female	1	7.13	H	2.8413	6.45396	5.3634	5.73245	4.10154	7.88976	6.17326	6.42906	6.5025	5.78572	5.46489	5.43185	5.5597	3.92283	5.70506	5.5597	6.88468	6.27922	5.3634	5.70506	6.93271	5.67713	5.21594	0.137504	5.95807	5.91089	5.34577	5.70506	3.02975	4.53398	6.03709	6.79658	6.19311	3.92283	1.66297	5.74595	5.41504	6.3159	6.3159	3.71882	7.16155	5.46489	3.77259	2.36923	6.09099
Progressor	Female	0	8.67	L	2.58496	5.75489	5.49185	5.61471	4.12928	7.47168	5.22882	5.80735	6.16993	5.76818	5.04439	4.90689	5.20945	3.45943	5.2854	4	6.7879	5.72792	3.70044	4.58496	5.32193	5.08746	4.83289	0.137504	5.52356	5.49185	3.45943	5.20945	2	0.137504	4.85798	6.32193	5.83289	2.80735	0.137504	5.32193	3.85798	5.20945	5.42626	2.32193	6.32193	3.75489	0.137504	2	5.58496
Control	Male	0	32.46	L	3.1964	6.03709	3.87447	5.1565	4.73697	7.58996	6.05889	5.81164	6.52617	4.89077	4.9386	5.30986	5.23522	4.14296	4.86625	5.13614	7.22561	5.8371	3.60486	5.34577	5.34577	4.8413	4.47032	0.137504	5.29155	5.99247	3.82443	5.87447	0.137504	2.22239	5.17659	6.5025	5.60486	3.66297	1.41504	5.54432	4.86625	4.89077	5.64866	3.11548	5.23522	5.02975	0.137504	3.11548	5.07325
Progressor	Male	0	5.93	H	3.98489	10.5002	5.63904	6.68416	3.79008	7.63178	6.55203	6.30073	6.52095	5.72338	5.59495	5.73697	6.40656	3.62449	5.5025	4.30986	7.24634	6.11548	4.63421	5.56478	6.69813	5.8413	6.07325	0.137504	6.26366	5.99624	4.79874	5.99624	2.77259	4.44846	5.95031	6.79874	6.08392	3.79008	2.77259	6.0625	5.3339	6.64145	6.12584	4.11548	7.02606	5.08037	3.79008	4.1964	6.07325
Progressor	Female	1	8.44	H	2.80735	6.17991	6.18982	5.91886	4.24793	7.46761	5.9542	6.45943	6.60733	5.52356	4.75489	5.35755	6.15987	3	4.9542	4.64386	6.77479	6.41785	5.75489	5.2854	5.45943	5.90689	4.08746	1.80735	6.18982	5.55459	3.16993	6.03342	0.137504	4	6.08746	6.76818	5.6865	0.137504	0.137504	5.04439	5.42626	5.88264	6.18982	4.67243	4.80735	5.49185	3.45943	3.80735	6.11894
Non-progressor	Male	1	14.7	L	0.137504	7.24	4.8413	5.75933	4.3339	7.96386	5.1565	6.20294	6.26991	5.29155	3.77259	3.87447	3.60486	0.137504	5.29155	4.53398	6.17326	5.58996	0.137504	4.3339	5.05166	5.00749	3.82443	0.137504	4.65344	6.23202	4.10154	5.84967	0.137504	2.8413	5.41504	6.82231	6.03709	4.18322	3.71882	5.32793	4.73697	5.86212	5.88671	4.10154	4.86625	4.59495	0.222392	3.66297	4.56478
Progressor	Male	1	46.18	L	3.11548	5.92283	4.01495	5.54432	2.73697	7.3634	5.89885	5.57491	6.24159	5.11548	3.71882	4.8413	4.73697	0.137504	4.22239	4.14296	6.38658	5.92283	3.66297	4.29768	5.30986	5.11548	0.137504	0.137504	5.23522	5.95807	0.736966	5.74595	0.137504	2.73697	5.23522	6.58747	5.57491	0.137504	0.137504	5.43185	0.137504	4.89077	5.66297	2.8413	4.5025	3.77259	0.137504	0.137504	5.02975
Progressor	Female	0	60.2	L	0.415037	5.20294	4.57491	4.66297	4.1565	7.66415	5.82867	5.95031	6.18653	5.14296	4.69116	5.08037	5.08037	3.14296	5.05889	6.08392	6.48918	5.80305	3.89077	4.84967	6.24476	4.94642	1.9386	2.54432	5.60979	5.82867	4.79874	5.60979	0.137504	4.38082	5.63904	6.62693	5.75043	4.1964	1.5025	5.77698	4.92283	5.85383	5.70966	0.137504	4.69116	4.89885	1.5025	0.137504	4.87447
Progressor	Female	0	65.76	H	2.45943	6.74147	5.39232	5.67243	0.137504	7.56986	5.72792	6.56224	6.56224	4.08746	3.80735	4.08746	5.08746	0.137504	5.45943	3.75489	7.58496	5	1.32193	4.2854	5.80735	4.90689	4.24793	0.137504	5.39232	5.49185	2.58496	5.49185	0.137504	1.32193	5.04439	6.71425	5.75489	0.137504	0	5.20945	4.45943	5.67243	5.97728	2	2.32193	4.72792	2.16993	0.137504	4.80735
Progressor	Female	1	36.35	L	3.27302	6.24159	4.01495	6.3339	3.41504	8.42906	6.36923	7.30073	6.68182	5.95807	5.29155	5.81164	6.6677	0.222392	6.01495	5.96963	7.1964	6.22239	5.54432	6.26053	5.82443	5.84967	5.05166	0.137504	6.43741	6.25109	5.11548	6.4865	1.41504	5.82443	6.10154	7.07325	6.20294	4.14296	0.137504	6.35168	5.95807	6.03709	6.16323	4.29768	4.70966	5.46489	2.9386	2.73697	6.16323
Progressor	Male	1	46.96	H	6.19967	7.3443	7.04439	7.72451	5.22882	8.79116	7.17493	7.11374	7.41363	6.3837	6.48382	7.07146	7.92184	4.80735	7.07146	5.75489	7.06609	7.0607	6.88874	6.84549	6.81378	7.01681	6.66534	0.137504	7.3443	7.16491	5.50779	6.93664	4.97728	5.94251	6.67948	6.93664	5.6865	3.64386	0.137504	6.85175	6.70736	6.90087	6.55459	3.85798	6.57743	6.5157	5.82018	6.03342	7.89482
Progressor	Male	0	10.38	H	0.137504	5.70966	5.62449	8.5768	4.1964	7.20294	5.80305	5.8413	6.38082	4.92283	8.9508	4.87447	5.29768	0.137504	5.10154	4.54432	7.1224	5.56478	4.71882	5.3339	5.3339	4.71882	4.66297	0.137504	5.62449	5.73697	3.56478	5.43741	0.137504	0.137504	4.30986	6.66297	5.73697	3.29768	0.137504	5.05889	3.8413	5.8413	5.96193	0.137504	3.36923	5.22239	0.137504	1.22239	5.01495
Progressor	Female	0	31.84	H	3.5025	5.24159	5.01495	5.56478	4.60486	7.89684	6.21594	6.46489	6.3634	5.36923	5.3159	5.29768	5.18322	1.73697	5.27922	4.99247	6.81164	6.2062	3.36923	4.11548	5.77698	5.70966	6.38082	0.137504	5.69581	5.73697	4.34577	5.8413	1.73697	4.66297	5.18322	6.79225	6.05166	3.89077	3.29768	5.26053	5.05889	5.53398	5.81592	4.77259	7.19804	4.60486	2.41504	3.05889	5.22239
Progressor	Female	0	34.25	L	0.137504	6.02606	5.29155	6.15313	3.1964	7.52487	6.06967	6.05889	6.26991	5.32793	4.96193	5.21594	6.06967	1.11548	5.69116	5.39803	7.05709	6.26991	0.222392	5.29155	5.13614	5.43185	5.17659	2.62449	5.67713	5.73245	4.22239	5.81164	0.137504	4.10154	6.23202	6.79658	6.25109	3.27302	0.137504	5.25424	5.05166	6.42906	6.28848	4.79008	5.13614	5.02975	0.137504	0.137504	5.49719
Control	Male	0	7.04	H	0.222392	6.66059	6.32493	6.30682	4.96193	7.74259	6.06967	6.25109	6.78354	5.3634	5.78572	5.52878	6.17326	1.11548	4.86625	5.13614	7.14636	6.23202	4.98489	5.8371	6.26991	6.09099	8.58747	0.137504	6.22239	6.06967	4.98489	6.23202	3.48113	5.32793	5.86212	6.64626	5.93467	3.54432	0.137504	5.94642	5.46489	6.54946	6.06967	4.40372	7.9725	5.75933	4.01495	3.96963	6.02606
Progressor	Female	1	59.76	L	0.137504	4.9542	2.80735	5.47573	4.16993	7.15987	5.84549	5.78136	6.30378	4.83289	4.24793	4.97728	4.90689	0.137504	4.83289	5.90689	6.93074	5.47573	3.39232	5	4.32193	5.04439	3.32193	0.137504	5.2854	5.85798	3.45943	5.32193	0.137504	0.137504	4.72792	6.53916	6.20945	3.58496	0.137504	5.64386	4.16993	5.80735	5.61471	3.08746	4	5.39232	0.137504	0.137504	4.32193
Progressor	Male	1	87.02	L	0.137504	5.44846	4.96193	5.58996	3.77259	7.53657	5.95807	6.00375	6.51043	5.54432	4.40372	5.44846	5.3634	1.87447	5.57491	6.25109	6.70275	5.95807	4.18322	4.86625	5.23522	5.39803	4.5025	2.36923	5.73245	5.34577	5.17659	5.67713	0.137504	4.26053	4.56478	6.70275	6.1224	4.18322	2.73697	5.13614	4.53398	5.52878	5.91089	3.60486	5.21594	4.81592	1.87447	2.62449	5.39803
Control	Female	1	38.91	L	0.137504	5.74595	4.8413	5.1565	4.3339	7.92283	5.71882	6.99058	5.96963	5.07325	4.73697	4.73697	5.60486	0.137504	5.52878	4.98489	6.91488	5.64866	2.9386	4.9386	5.41504	5.1964	2.62449	0.137504	5.09452	6.24159	3.77259	5.52878	0.137504	0.736966	4.81592	6.60979	5.8371	2.22239	0.137504	5.5597	4.89077	5.58996	5.63421	4.10154	4.91488	4.98489	4.01495	0.137504	4.68182
Control	Female	0	1.45	L	0.137504	6.59743	3.98489	4.54432	4.11548	7.60979	5.65344	5.8413	6.46489	4.89885	4.71882	5.22239	5.10154	0.137504	5.05889	4.34577	6.92877	6.12584	3.36923	5.14296	7.26991	4.94642	3.73697	0.137504	5.40372	6.64866	3.36923	5.54946	0.137504	2.11548	4.77259	6.67713	5.73697	0.137504	0.137504	5.53398	4.34577	5.22239	6.07325	2.87447	5.68182	4.51307	0.137504	0.137504	4.57491
Control	Female	0	33.68	L	3.45943	5.58496	5.62936	4.97728	4.64386	7.65105	5.53916	7.01681	6.22882	5.61471	5.74147	4.97728	4.35755	3.70044	4.88264	5.18982	6.93664	5.70044	3.16993	5.04439	5.83289	5.45943	4.52356	0.137504	4.97728	5.67243	4.45943	5.42626	1.58496	4.80735	5.75489	6.45943	5.88264	3.90689	2.32193	5.49185	4.16993	5.93074	6.04439	4.32193	4.16993	4.58496	4.52356	2.58496	5.20945
Progressor	Female	0	30.91	H	3.34577	6.25109	6.19311	6.27922	5.21594	8.05619	6.39518	5.73245	6.51043	5.58996	6.10154	5.3634	6.3159	0.137504	5.98109	4.86625	7.21108	6.17326	4.59495	5.64866	5.3634	5.89885	5.29155	0.137504	5.86212	5.8371	4.01495	5.99247	2.05889	4.3339	5.43185	6.95031	6.00375	0.137504	0.137504	5.75933	5.32793	5.05166	5.61961	4.53398	4.91488	5.27302	2.73697	3.1964	5.57491
Control	Male	1	8.45	L	4.10154	6.42066	5.1565	7.21108	3.34577	7.71195	6.5025	6.10154	6.73697	5.75933	4.86625	6.01495	6.91488	0.137504	6.14296	4.86625	7.23522	6.42066	5.41504	5.54432	5.44846	5.89885	5.69116	0.137504	6.52617	6.05889	0.137504	6.16323	0.137504	4.62449	5.89885	6.75711	5.69116	2.5025	0.137504	6.3159	5.81164	5.94642	5.67713	4.22239	6.96771	5.84967	4.5025	3.11548	6.6677
Control	Male	1	10.47	L	0.137504	5.94642	4.05889	5.91089	2.5025	7.73922	5.77259	6.3339	6.3159	5.51307	5.23522	4.5025	4.89077	2.5025	4.89077	4.86625	6.79658	5.43185	4.14296	5.11548	6.84758	5.11548	4.36923	0.736966	5.5597	5.69116	3.77259	5.57491	0.137504	3.54432	4.9386	6.53398	5.94642	3.77259	0.736966	5.51307	5.44846	5.63421	5.81164	3.66297	5.54432	4.89077	4.36923	2.9386	5.54432
Progressor	Female	0	34.31	NA	0.137504	5.6865	4.61471	5.12928	2.16993	7.3443	5.53916	6.07682	6.32193	5.22882	5	4.04439	4.90689	1.32193	5.71425	4.45943	6.56986	5.65821	4.35755	4.64386	5.76818	5.10852	3.64386	0.137504	4.80735	5.76818	2.90689	5.10852	0.137504	3.08746	5	6.53138	5.61471	2.80735	0.137504	5.32193	4.04439	5.26679	5.6865	0.137504	5.10852	4.67243	0.584963	0.584963	4.97728
Progressor	Female	0	20.94	L	0.137504	7.80628	4.71882	5.92679	4.66297	7.54946	5.73697	5.96193	5.56478	5.4865	5.53398	4.63421	4.87447	2.66297	4.87447	4.66297	7.11201	5.56478	2.96963	5.08037	5.3339	4.60486	3.62449	0.137504	5.24159	6.1964	5.05889	5.8413	0.137504	3.68182	5.3339	6.67713	6.30986	0.137504	0.137504	5.3339	4.82443	5.65344	6.17659	3.62449	3.98489	5.01495	1.9386	1.22239	5.54946
Progressor	Male	0	22.74	L	2.77259	6.0625	5.40372	5.85383	4.30986	7.72679	6.2062	6.08392	6.58996	5.18322	4.51307	4.11548	5.90288	2.96963	4.38082	5.08037	7.12756	5.96193	4.60486	5.24159	6.66297	5.01495	4.74595	0.137504	5.45396	5.4865	3.68182	5.85383	0.137504	4.11548	5.63904	6.51307	5.56478	1.9386	0.137504	5.75043	5.70966	6.05166	5.99624	3.68182	4.89885	4.94642	1.5025	0.137504	6.01866
Progressor	Male	0	72.97	L	5.79008	7.87242	9.02745	7.81592	0.137504	8.58996	6.58996	8.66829	7.24159	6.56732	6.77259	7.73358	7.85383	4.1964	7.47032	8.58996	7.5025	7.03709	6.81805	7.18322	6.69116	6.49719	8.22078	0.137504	8.00188	5.18322	5.16323	7.14296	5.63904	5.40372	6.87447	6.47303	3.56478	0.137504	0.137504	6.44846	6.81164	6.99812	5.82867	2.66297	11.9044	7.27457	5.62449	0.415037	7.44156
Non-progressor	Male	1	4.11	H	0.137504	5.23522	4.53398	5.71882	4.22239	7.42766	5.63421	5.92283	6.43741	5.38082	3.60486	3.11548	5.30986	1.87447	4.65344	4.36923	6.5025	5.81164	4.53398	4.26053	5.13614	4.26053	3.27302	0.137504	5.07325	5.63421	4.40372	5.11548	0.137504	0.736966	5.02975	6.69581	6.01495	2.36923	0.137504	5.54432	4.14296	5.54432	6.28848	4.05889	4.68182	4.22239	0.137504	0.137504	5.27302
Control	Female	1	6.64	L	3	7.40939	4.78136	5.85798	5.24793	7.67948	6.04439	5.89482	6.41785	5.32193	4.64386	5.12928	5.67243	2.58496	5.10852	4.75489	7.11894	5.98868	4.24793	4.90689	5.16993	5.61471	4.58496	0.137504	5.10852	5.87036	4.45943	5.78136	3.16993	3.80735	5.16993	6.94837	6	3.39232	0.137504	5.35755	4.70044	5.88264	6.35755	4.04439	4.16993	4.97728	2.80735	2	5.70044
Control	Male	0	36.75	NA	0.137504	9.77588	4.9386	4.40372	4.26053	7.22561	5.88671	5.93467	6.3159	4.89077	6.69581	3.27302	5.48113	0.137504	5.11548	4.68182	6.16323	5.69116	3.66297	4.70966	4.73697	4.43741	3.66297	0.137504	5.54432	5.43185	3.77259	5.05166	0.137504	0.137504	3.87447	6.59495	5.84967	3.54432	0.137504	4.8413	3.87447	5.41504	5.77259	0.137504	4.89077	4.56478	0.137504	0.137504	4.40372
Progressor	Female	1	71.28	NA	0.137504	5.06609	4.32193	5.52356	2.80735	7.03342	5.32193	6.88264	5.65821	4.42626	4.61471	2.58496	5.49185	0.137504	5.08746	5.20945	6.32193	5.2854	4.70044	4.24793	4.04439	4	4.64386	0.137504	5.42626	5.55459	4	5.45943	0.137504	3.70044	4.49185	6.47573	5.56986	3.45943	1	5.08746	3.70044	4.39232	6.07682	3	4.58496	4.32193	0.137504	1	4
Progressor	Male	1	15.01	L	0.137504	6.31288	5.47573	6.90087	5.22882	7.76818	6.08746	6.46761	6.61471	5.72792	7.47978	5	6.05528	1.32193	5.52356	6.13955	6.8392	6.31288	4.75489	4.52356	5.39232	5.62936	5.52356	0	5.87036	6.12928	5.06609	5.72792	0.137504	4.2854	5.45943	6.76155	5.97728	0.584963	0.137504	5.74147	5.58496	5.56986	5.82018	4.45943	6.12928	5.35755	4.35755	2.32193	5.80735
Control	Female	1	10.57	L	2.62449	5.13614	6.46216	7.28694	4.76377	8.60424	7.49719	6.52617	8.01216	6.69581	4.81592	4.70966	6.63178	0.137504	6.4457	4.65344	9.28579	7.00749	4.47032	5.86212	6.18322	6.30682	7.57112	0.137504	6.68883	7.0786	5.05166	6.73019	0.222392	4.91488	5.91089	9.00188	8.23202	0.137504	0.137504	6.60239	6.17326	5.21594	6.46216	5.46489	3.41504	4.91488	0.137504	0.137504	5.49719
Progressor	Female	0	21.94	L	3.39232	9.19599	4.78136	5.74147	4.93074	7.69349	6.27612	6.2384	6.31288	5.2854	5.2854	4.88264	5.37504	3.85798	5.52356	5.30378	6.67948	5.98868	4.49185	5.12928	7.13443	5.26679	3.9542	3.85798	5.79442	6.14975	4.78136	6.03342	3	3.64386	5.52356	6.86419	6.18982	3.64386	3.52356	5.40939	5.14975	6.03342	5.65821	5.59991	3.32193	5.14975	3.9542	3.58496	5.33985
Control	Male	1	47.52	L	1.58496	6.21917	5.44294	5.65821	5.02237	7.38802	6.33985	5.91886	6.22882	5.79442	5.40939	4.9542	5.26679	4.64386	5.84549	5.56986	7.10329	6.2854	4.39232	5.61471	5.72792	5.65821	4.97728	2.70044	5.90689	5.94251	4.97728	5.88264	2.16993	4.49185	5.30378	6.9542	6.02237	4.61471	3.39232	5.79442	5.26679	5.37504	6.16993	4.04439	5.71425	4.85798	2.80735	3.16993	5.65821
Progressor	Female	0	32.47	L	0.137504	6.4567	5.51833	6.12584	3.98489	7.77698	6.35462	6.1964	6.2062	5.79008	4.84967	4.44846	5.69581	0.137504	5.75043	4.60486	6.94056	5.60979	3.98489	5.35168	5.14296	5.35168	3.98489	0.137504	5.69581	5.6677	3.56478	6.00749	0.874469	3.79008	5.68182	6.61961	5.95031	3.68182	0.137504	5.57994	4.23522	5.54946	6.2062	0.137504	4.74595	4.23522	3.62449	2.27302	5.45396
Progressor	Female	0	35.89	H	0.137504	5.26679	5.74147	5.42626	3.9542	8.54689	5.67243	5.74147	6.33092	5.30378	4.42626	5.37504	5.30378	2.70044	5.02237	4.16993	6.74819	5.53916	3.75489	4.42626	6.29462	4.67243	4.49185	0.137504	5.47573	5.14975	3.90689	5.72792	0.137504	2.16993	5.37504	6.63662	6.07682	4.55459	0.584963	5.35755	4.78136	5.53916	5.44294	3.39232	5.39232	4.55459	0.584963	0.584963	5.04439
Progressor	Male	0	15.93	L	0	6	3.80735	5.67243	4.16993	7.53138	5.52356	6.40939	6.2854	5.35755	4.64386	4.39232	5	3.85798	3.85798	4.52356	7.10852	5.9542	3.9542	4.70044	6.59991	4.9542	5.04439	0.137504	5.52356	5.76818	4.24793	5.50779	0	1	5.32193	6.54689	5.89482	3	0	5.49185	4.85798	5.55459	6.26679	3.58496	4.64386	4.32193	4.24793	2.90689	5.52356
Progressor	Female	0	20.62	H	4.24793	6.14975	5.20945	6.18982	4.16993	7.86419	5.9542	6.12928	6.40939	5.12928	4.90689	5.20945	6.30378	0.137504	5.61471	5.20945	6.93664	6.27612	4.70044	5.16993	5.06609	5.50779	3.80735	0.137504	6.04439	4.85798	3.45943	5.45943	0.137504	3.16993	5.04439	6.44294	5.58496	3.16993	0	5.52356	5.22882	6.2854	5.71425	3	4.85798	5.35755	0.137504	3.39232	5.79442
Control	Female	1	3.66	H	0.137504	6.49185	4.35755	9.01681	1.58496	7.39232	5.70044	5.79442	6.10852	4	4.12928	3.39232	5.70044	0.137504	4.9542	2.32193	6.58496	5.45943	0.137504	4.70044	4.70044	4.67243	3.70044	0.137504	5.85798	4.58496	4.32193	5.58496	0.137504	0.137504	4.9542	6.52356	5.75489	0.137504	0.137504	5.93074	3.16993	5.93074	6.06609	2.90689	4.16993	4.08746	0.137504	0.137504	4.80735
Control	Male	0	6.05	L	2.80735	5.9542	5.49185	6.41785	5.18982	7.92481	6.27612	6.64386	6.65821	6	5.58496	5.32193	5.94251	2.58496	6.12928	5.45943	6.93074	6.06609	5.61471	6.12928	6.04439	5.74147	5.75489	0.137504	5.97728	6.46761	4.70044	6	1	4.24793	6.12928	6.72792	6.10852	4.80735	3.80735	5.9542	5.45943	6.14975	6.37504	5	6.22882	5.70044	3.39232	4.32193	5.58496
Control	Female	1	13.04	L	0.137504	5.73697	4.96963	5.8413	5.05889	7.29768	5.9386	6.29155	6.70506	5.05889	5.08037	5.40372	5.73697	4.1964	5.68182	4.66297	6.90489	6.05166	3.22239	5.10154	5.97346	5.3339	4.82443	0.137504	5.29768	5.68182	4.71882	6.00749	0.137504	0.137504	5.26053	6.82443	6.23522	0.137504	0.137504	5.4865	4.89885	5.56478	5.8413	2.66297	5.01495	5.14296	1.22239	2.41504	5.5025
Progressor	Female	0	9.41	H	5.14296	6.86831	7.54561	7.37359	3.14296	8.0325	7.4457	7.51439	7.36048	6.35462	7.15819	7.14296	8.22802	4.51307	6.81164	5.3159	8.28	7.15313	7.39089	7.2127	6.28232	7.06429	6.02975	0.137504	7.95323	6.16658	6.30986	7.28386	5.60979	6.27302	6.42347	7.42487	5.3339	0.137504	0.137504	6.96386	6.8371	6.24476	5.98489	5.73697	5.80305	7.56859	6.56732	6.01866	7.99058
Progressor	Female	0	21.74	NA	0.137504	7.32193	4.93074	4.90689	4.64386	7.31741	6.05528	5.76818	6.30378	5.58496	5.2854	4.67243	5.04439	4	5.53916	4.24793	6.79442	6.11894	4	4.58496	5.16993	5.08746	5.2854	0.137504	5.52356	5.83289	4.12928	5.64386	0.137504	3.80735	5.55459	6.65821	5.78136	2.80735	0	5.55459	5.16993	5.58496	5.90689	4.32193	6.40939	4.85798	0.137504	0.137504	5.12928
Control	Female	1	19.27	L	0.137504	5.79442	4.80735	5.80735	4.2854	8.16239	5.91886	5.80735	6.29462	5.37504	4.58496	4.67243	5.30378	1.58496	5.53916	4.85798	7	5.82018	4.58496	4.67243	5.33985	4.88264	4.35755	0.137504	5.50779	6.01123	4.45943	5.84549	0.137504	3.64386	5.30378	6.60733	5.85798	0.137504	3	5.56986	4.35755	5.76818	6.05528	0.137504	4.20945	5.06609	2.16993	0.137504	5.98868
Progressor	Male	0	24.74	H	4.60486	7.13785	6.59743	6.68416	4.84967	7.89381	6.77917	6.50515	6.96386	5.65344	5.90288	6.26366	7.12756	4.23522	5.89077	5.10154	7.02052	6.31892	5.57994	5.85383	5.99624	6.14636	5.82867	3.43741	6.73245	5.85383	4.99247	6.40656	4.63421	4.07325	6.22561	6.69813	6.31892	3.98489	1.9386	6.33688	5.86625	6.42347	5.97346	4.54432	5.27922	5.82867	4.1565	3.29768	6.38945
Control	Female	0	1.75	L	0.137504	5.76377	5.01495	5.3339	4.1964	7.19804	6.1964	5.87856	6.5597	5.14296	4.60486	5.20294	5.26053	1.73697	5.01495	5.01495	6.5597	5.73697	4.60486	4.51307	4.77259	4.92283	5.03709	0.137504	4.96963	5.76377	4.27302	5.90288	0.137504	0.137504	4.92283	6.52878	6.05166	1.5025	1.22239	5.82867	4.94642	5.59495	5.68182	0.415037	5.76377	3.73697	2.87447	0.137504	5.18322
Progressor	Male	1	56.95	L	0.137504	7.18488	5.62936	5.84549	4.72792	8.15482	6.3837	6.69349	6.57743	5.26679	4.78136	5.33985	5.65821	0.137504	5.18982	4.35755	6.52356	6.25739	4.08746	4.2854	4.97728	5.02237	4.39232	2.32193	5.87036	6.03342	4.45943	5.75489	3.08746	1.80735	5.06609	6.90087	6.18982	3.16993	3.08746	5.26679	4.93074	5.30378	6.09803	4.20945	3.64386	4.97728	2.70044	3.08746	5.22882
Progressor	Female	0	15.59	L	0.137504	6.68182	5.30986	6.08037	4.56478	7.9725	6.15313	6.35168	6.60979	5.57491	5.84967	5.44846	6.26991	3.54432	5.81164	5.71882	6.72338	6.01495	5.34577	5.39803	6.6677	5.74595	5.48113	0.736966	6.53398	6.01495	4.26053	6.14296	0.137504	4.5025	6.00375	7.10504	6.35168	3.82443	3.66297	5.99247	5.70506	6.14296	6.53398	4.8413	5.74595	5.48113	3.96963	3.11548	5.89885
Progressor	Male	0	30.68	L	0.137504	5.49719	5.46489	6.4865	4.81592	7.52487	5.71882	5.79874	6.47032	5.44846	6.92085	5.23522	5.17659	2.9386	4.70966	3.60486	6.87242	5.75933	3.60486	4.91488	5.00749	5.17659	5.3634	0.137504	5.23522	5.8371	5.00749	5.94642	0.137504	1.11548	5.17659	6.88468	6.19311	2.36923	0.137504	5.09452	3.92283	5.32793	5.73245	0.736966	6.19311	5.00749	3.34577	4.29768	5.58996
Non-progressor	Female	0	30.89	L	3.68182	8.471	5.20294	6.31892	4.51307	7.84758	6.18653	6.42347	6.73245	5.24159	5.08037	5.53398	6.44018	0.137504	4.89885	4.79874	6.53657	6.24476	4.57491	5.53398	6.28232	5.6677	5.1224	0.137504	5.82867	5.60979	2.87447	5.6677	0.137504	4.23522	5.60979	6.71882	5.38658	0.137504	0.137504	6.10504	5.3159	6.04075	5.6677	2.27302	5.20294	5.8413	0.137504	2.54432	5.80305
Progressor	Male	0	21.08	L	0.137504	6.33688	4.51307	5.20294	4.69116	7.13271	5.90288	5.89077	6.17659	5.63904	4.63421	4.30986	5.01495	2.11548	5.3159	2.27302	6.70506	5.63904	4.07325	3.14296	5.1224	5.16323	5.54946	0.137504	5.26053	5.35168	3.29768	5.35168	0.137504	2.77259	4.69116	6.82443	6.27302	3.89077	0.415037	4.89885	4.44846	6.25424	6.0625	3.9386	7.06429	3.5025	0.874469	0.137504	4.11548
Progressor	Male	0	15.62	L	3.22239	5.80305	5.53398	6.13614	4.41504	7.35168	5.98489	7.73697	6.51307	5.29768	5.14296	5.36923	5.43741	4.74595	5.22239	5.01495	6.84967	6.09452	2.87447	5.05889	5.5025	5.43741	6.21594	0.137504	5.68182	5.79008	4.44846	5.70966	3.22239	4.1964	5.40372	6.86212	6.48113	4.1964	3.5025	5.60979	5.20294	6.17659	6.41504	3.73697	6.57491	5.63904	1.22239	2.87447	5.26053
Progressor	Female	0	19.21	NA	2.27302	5.96193	5.76377	5.10154	3.14296	7.32042	5.10154	7.47438	6.07325	5.20294	4.99247	4.84967	4.82443	0.137504	5.56478	4.1964	6.62693	5.18322	4.02975	3.98489	5.6677	4.79874	7.05347	0.137504	4.51307	5.42066	2.87447	5.16323	0.137504	2.96963	4.48113	6.08392	5.60979	1.73697	0.137504	5.54946	4.07325	5.03709	5.90288	2.11548	9.70188	4.89885	0.137504	0.137504	4.57491
Non-progressor	Male	1	18.14	H	0.137504	6.54689	4.32193	5.84549	4.39232	7.77479	6.01123	7.22882	6.26679	5.04439	5.04439	4.85798	5.64386	3	5.37504	4.39232	7.12928	5.70044	4.52356	4.64386	5.20945	5.42626	5.08746	0.137504	5.45943	5.26679	4	5.72792	3.16993	3.70044	5.20945	6.59991	5.52356	3.32193	3.58496	5.32193	4.9542	4.9542	5.96578	3.90689	4.80735	4.58496	0.137504	0.137504	5.12928
Progressor	Male	0	11.31	L	0.137504	6.10852	3.80735	5.9542	4.80735	7.22882	5.75489	6.57743	6.45943	5.12928	4.39232	5.32193	5.39232	2	4.75489	4.67243	6.45943	5.93074	4.49185	5.12928	5.2854	5.26679	3.58496	2.45943	4.78136	6.06609	3.16993	5.55459	0.137504	0	5.16993	6.35755	5.80735	2.32193	3.39232	5.55459	4.45943	4.90689	6.08746	4.9542	4.80735	4.08746	0	3.58496	4.90689
Progressor	Female	0	54.24	H	0.137504	6.41222	4.5025	10.8139	4.73697	7.77917	5.75933	9.76183	5.89885	4.8413	9.761	4.29768	4.98489	3.1964	5.38082	6.14296	6.34282	5.81164	3.02975	4.43741	6.05889	4.98489	4.53398	0.137504	5.44846	8.36486	3.66297	5.34577	0.137504	2.9386	5.11548	6.27922	5.74595	1.87447	3.27302	5.30986	4.40372	5.51307	6.1224	3.66297	6.26991	6.3339	0.736966	0.137504	5.05166
Progressor	Male	1	5.33	L	3.66297	5.74595	5.92283	5.30986	0.137504	7.44018	5.71882	5.77259	6.25109	4.79008	4.81592	4.56478	4.65344	0.736966	5.1964	2.22239	6.81592	5.94642	4.5025	4.5025	4.89077	5.51307	5.52878	0.137504	5.02975	5.1565	4.56478	5.88671	0.736966	1.66297	5.11548	6.60239	5.87447	1.87447	0.137504	5.71882	4.79008	6.08037	5.96963	0.137504	6.14296	3.41504	0.137504	0.137504	4.89077
Progressor	Female	1	13.01	L	0.137504	5.98868	5.83289	6.17991	0.137504	7.44708	6.12928	5.90689	6.8392	5.02237	4.83289	6.03342	6.27612	0.137504	5.76818	5.2854	6.97728	6.05528	5.6865	5.16993	5.40939	5.74147	6.41785	0.137504	6.13955	5.89482	4.2854	6.05528	2.70044	4.08746	6	6.92481	5.65821	0.137504	0.137504	5.96578	5.89482	6.21917	6.25739	0.137504	6.09803	5.06609	4.35755	3.24793	6.13955
Progressor	Female	0	19.02	H	1.66297	6.57994	4.8413	5.38082	4.05889	7.32793	5.66297	5.89885	6.40372	5.11548	5.44846	5.34577	5.07325	3.11548	5.29155	4.36923	6.56478	5.81164	4.36923	5.11548	5.27302	5.30986	4.29768	0.137504	5.1565	6.10154	4.10154	5.79874	0.137504	4.70966	5.38082	6.6677	6.20294	4.22239	3.48113	5.63421	4.56478	5.34577	6.14296	4.22239	4.62449	5.34577	4.01495	0.736966	5.1565
Progressor	Female	0	11.43	L	3.98489	6.52095	6.73922	6.96386	4.51307	7.75377	6.96386	6.28232	7.29309	6.33688	6.2062	5.80305	6.71195	1.5025	6.2062	5.14296	9.95104	6.18653	5.38658	5.35168	7.30226	6.47303	7.56478	0.137504	6.22561	5.60979	3.68182	6.30073	2.66297	4.11548	6.18653	7.44156	6.28232	0.137504	0.137504	6.83078	5.76377	5.54946	6.10504	3.68182	6.59743	5.8413	0.137504	0.137504	7.05889
Progressor	Female	0	11.16	L	3.8413	6.05166	5.53398	5.65344	4.27302	7.19804	6.04075	6.77259	6.25424	5.47032	4.82443	5.3159	5.68182	1.73697	6.16658	4.89885	6.92283	5.76377	3.9386	4.92283	5.59495	5.59495	5.86625	0.137504	5.29768	5.79008	4.07325	5.47032	0.137504	4.07325	5.26053	6.67007	5.89077	4.34577	2.66297	5.8413	5.53398	8.31666	5.79008	4.02975	6.82443	4.71882	3.56478	0.874469	4.92283
Progressor	Male	1	14.9	L	5.33985	6.9542	6.67243	7.45533	4.61471	7.80735	6.79442	7.07682	7.32193	6.58496	6.74147	6.69349	7.03342	4.70044	6.70044	4.64386	7.33092	6.65821	6.18982	6.78136	6.96	6.45121	5.10852	5.2854	7.42626	5.97728	0.137504	6.9542	4.08746	4.35755	5.94251	6.65105	5.39232	0.137504	0.137504	6.16993	6.65821	6.32193	6.37504	4.52356	6.16993	6.59246	5.08746	5.39232	7.11374
Progressor	Female	1	12.95	L	3.11548	6.53398	4.14296	6.72338	5.25424	8.49452	6.04803	6.28848	6.71653	5.34577	6.17326	5.1964	5.71882	3.27302	5.88671	5.38082	6.97346	5.99247	5.07325	5.11548	6.27922	5.48113	4.76377	0.137504	7.12067	5.3634	4.56478	6.10154	0.137504	3.41504	5.74595	6.96193	5.96963	3.1964	0.137504	5.66297	5.05166	6.00375	5.94642	3.41504	5.44846	5.1565	2.9386	2.22239	5.77259
Progressor	Male	0	17.75	H	2.11548	6.57491	4.54432	5.9386	4.77259	7.57994	6.1565	6.30986	6.69116	5.05889	5.20294	5.53398	6.1565	3.8413	5.81592	4.66297	7.1224	5.98489	5.3339	4.87447	5.40372	5.57994	5.01495	0.137504	5.56478	6.11548	4.71882	6.32793	0.137504	4.1964	5.86625	6.89885	5.76377	3.68182	0.137504	4.84967	5.26053	6.1964	6.25424	3.5025	5.22239	6.01866	4.60486	4.48113	5.76377
Progressor	Female	0	10.32	H	7.06788	7.69116	8.76377	9.09715	0.137504	8.54174	7.81805	7.11548	8.58747	7.05166	7.49719	8.29768	9.36778	6.63904	8.25345	4.68182	8.22239	8.34725	8.06699	8.20049	7.30986	8.20049	7.11548	0.137504	8.88773	5.63421	0.137504	8.15819	0.137504	6.36923	8.01495	8.03983	4.43741	0.137504	0.137504	8.02052	8.05347	7.92283	6.10154	4.79008	7.91986	7.96675	6.63904	7.3634	9.16658
Progressor	Female	0	14.11	L	2.66297	5.65344	4.48113	5.14296	3.5025	7.58747	5.79008	6.05166	6.1964	5.26053	5.10154	3.9386	4.87447	4.11548	4.07325	4.69116	6.91089	5.62449	4.11548	4.48113	5.89077	4.92283	3.8413	0.874469	5.45396	5.59495	3.9386	5.60979	0.137504	3.05889	5.05889	6.43185	5.56478	3.05889	0.137504	5.10154	3.8413	6.09452	5.81592	3.8413	4.27302	4.79874	0.137504	2.11548	4.34577
Non-progressor	Male	0	5.46	H	0.137504	6.90489	5.38658	6.01866	4.57491	7.35168	6.10504	6.18653	6.25424	5.80305	5.35168	5.35168	5.9386	4.51307	5.36923	4.23522	7.25109	6.14636	4.74595	4.84967	5.45396	5.51833	4.82443	3.98489	5.73697	5.91488	4.89885	6.0625	3.05889	4.07325	5.79008	6.8434	5.97346	3.43741	2.96963	5.80305	5.35168	5.75043	6.2062	3.98489	5.20294	5.29768	3.98489	3.29768	5.35168
Progressor	Female	0	14	L	3.8413	6.34577	5.51833	6.57491	4.02975	7.96193	6.46489	6.73245	6.4567	5.18322	4.34577	5.60979	6.24476	4.74595	5.62449	5.47032	7.2127	6.26366	4.84967	5.40372	6.48113	5.95031	3.22239	0.137504	6.60486	5.90288	3.98489	6.1565	0.137504	0.137504	5.65344	6.96963	5.76377	3.8413	0.137504	5.91488	5.56478	6.1964	6.1964	4.27302	5.53398	4.82443	0.874469	2.87447	5.9386
Progressor	Female	0	7.94	L	2.36923	6.18322	4.40372	6.03709	4.18322	7.73245	6.1224	6.14296	6.69581	5.51307	5.23522	5.1565	5.63421	0.137504	5.44846	4.89077	6.54946	6.05889	4.73697	5.34577	7.26835	5.74595	5.02975	0.137504	5.74595	5.81164	3.77259	6.15313	0.137504	2.8413	4.96193	6.54946	5.91089	3.02975	0.137504	5.89885	5.29155	6.79008	5.73245	4.18322	5.57491	5.25424	4.05889	0.137504	6.2127
Progressor	Female	0	32.1	L	3.52356	5.56986	4.20945	5.37504	4.75489	7.633	5.85798	6.10852	6.56986	4.93074	4.52356	4.58496	4.24793	4.16993	4.70044	5.08746	6.79442	5.93074	5.16993	4.80735	6.64386	5.35755	3.80735	0.137504	6	6.04439	2.90689	6	0.137504	3.45943	5.40939	6.62205	6.06609	3.70044	2.58496	5.39232	4.12928	5.61471	5.97728	3.45943	5.04439	4.52356	3.16993	2	4.90689
Progressor	Female	0	14.88	L	2.32193	7.06609	5.24793	5.80735	4.32193	7.49985	5.97728	6.22882	6.11894	5.61471	10.9241	5.12928	5.88264	2.45943	5.52356	5.40939	6.06609	5.70044	5	5.49185	6.19967	5.39232	4.52356	0.137504	6	5.35755	4.45943	5.83289	0.584963	4.85798	5.75489	6.05528	5.83289	3.45943	2.58496	5.39232	5.18982	5.85798	5.90689	0.137504	5.49185	5.53916	4.67243	3.32193	5.61471
Progressor	Female	1	16.81	H	0.137504	6.46216	4.62449	5.89885	3.87447	7.42347	5.75933	7.0786	6.24159	4.8413	4.43741	5.02975	5.1565	3.77259	5.96963	5.27302	6.55714	5.57491	4.5025	5.34577	6.18322	5.61961	4.43741	3.48113	5.48113	5.41504	4.18322	5.70506	0.137504	4.29768	5.58996	6.63904	5.86212	3.54432	3.27302	5.66297	4.05889	6.14296	6.11201	4.14296	5.1565	5.43185	2.5025	3.54432	5.57491
Control	Female	0	20.62	L	1.87447	6.73697	5.07325	5.87447	4.5025	7.56732	5.87447	9.02283	6.36923	5.44846	3.87447	4.89077	5.30986	2.05889	5.78572	5.02975	6.80305	6.02606	4.79008	5.1964	5.91089	5.27302	4.68182	0.137504	5.57491	5.57491	4.76377	5.25424	0.137504	4.05889	5.30986	6.35168	5.71882	4.22239	4.10154	5.44846	4.65344	5.79874	6.22239	3.66297	5.11548	4.47032	3.11548	1.41504	5.38082
Control	Female	0	20.6	L	0.137504	5.57994	3.62449	4.87447	4.71882	7.42906	5.43741	6.27302	5.70966	4.82443	4.02975	3.8413	3.73697	2.27302	4.77259	4.60486	6.30073	5.14296	2.11548	4.34577	5.70966	4.96963	3.29768	1.22239	4.74595	5.14296	3.68182	5.36923	0.137504	2.87447	4.57491	6.32793	5.62449	2.66297	1.22239	4.44846	4.1565	5.22239	5.70966	3.62449	4.11548	3.89077	0.137504	1.22239	4.41504
Control	Female	0	19.04	L	0.415037	5.51833	4.92283	5.47032	4.51307	7.64985	6.05166	6.8371	6.23522	5.62449	6.21594	4.48113	4.96963	3.29768	5.26053	4.92283	6.94642	5.22239	4.69116	4.96963	5.96193	5.43741	3.73697	0.137504	5.51833	5.72338	3.73697	5.70966	0.137504	1.22239	5.3159	6.49719	6.30073	4.66297	1.22239	5.57994	4.41504	5.81592	5.76377	4.02975	4.77259	4.87447	2.87447	2.66297	5.35168
Control	Female	0	19.18	L	4.42626	12.2951	5.90689	6.6865	4.67243	8.11634	6.16993	7.15482	6.83289	5.45943	5.55459	5.85798	6.70736	2.80735	5.88264	4.80735	7.31288	6.06609	5.37504	5.50779	5.96578	5.55459	4.80735	0.137504	6.31288	5.78136	4.45943	6.48382	1.32193	3.70044	5.45943	6.75489	5.70044	4.08746	0.137504	5.91886	4.80735	5.82018	6.07682	3.16993	4.39232	5.72792	3.80735	3	5.98868
Control	Female	0	18.17	L	3.62449	6.38082	5.53398	6.61961	4.48113	7.70966	6.21594	6.8371	7.14296	5.5025	5.98489	5.86625	6.18653	3.79008	5.99624	5.40372	7.01495	6.30986	4.71882	5.77698	5.96193	5.69581	5.5025	0.137504	5.97346	6.1565	4.79874	6.18653	0.415037	5.05889	6.01866	7.36048	6.57491	3.8413	0.415037	6.21594	5.65344	6.22561	6.05166	4.71882	6.1964	5.53398	4.66297	3.62449	5.72338
Control	Male	0	38.89	L	1.11548	7.4023	4.01495	6.10154	5.57491	8.17076	6.63178	6.37793	7.00188	6.35168	5.57491	5.5597	6.11201	3.34577	5.39803	4.68182	7.78245	6.60239	4.29768	4.9386	6.47032	5.92283	5.63421	4.18322	6.04803	6.28848	4.86625	6.19311	0.137504	4.01495	5.46489	7.72905	7.131	4.70966	0.137504	6.2127	5.98109	6.6677	6.63178	4.65344	5.43185	5.75933	2.05889	2.8413	5.69116
Control	Male	0	29.53	L	6.83289	7.95128	8.30606	9.07682	0.137504	8.86419	8.19476	7.30378	8.65464	6.84549	7.58496	8.2854	9.32867	3	7.67948	6.50779	8.28077	8.40514	8.19967	8.30378	7.40939	8.28077	7.02237	3.80735	8.55459	7.01681	5.04439	8.10329	6.34873	6.44294	8.22159	7.67243	4.08746	0.137504	0.137504	7.75489	8.21675	7.31288	6.50779	0	6.86419	7.8392	6.5157	6.92481	8.91289
Control	Female	0	46.59	L	2.45943	5.75489	4.83289	5.14975	2.90689	7.0607	4.83289	6.33092	4.88264	3.39232	4.55459	4.9542	4.78136	0.137504	4.32193	4.70044	5.72792	4.67243	3.80735	4.78136	5.47573	2.70044	2.45943	0.137504	5.37504	4.45943	2.80735	4.70044	0.137504	3.75489	5.08746	5.06609	4.85798	3.39232	0.137504	4.04439	4.04439	5.47573	5.6865	0.584963	4.2854	4.61471	3.39232	2.16993	4.67243
Control	Male	0	34.32	L	2.5025	14.0705	5.27302	5.00749	3.41504	8.76377	5.70506	7.64866	6.58747	5.57491	4.73697	5.23522	5.43185	2.5025	6.03709	4.76377	6.79008	5.8371	5.07325	5.25424	6.72338	5.1565	4.47032	0.137504	5.75933	6.20294	2.9386	5.60486	1.41504	5.73245	5.41504	6.76377	6.10154	0.137504	1.66297	5.77259	5.27302	5.98109	6.45396	2.36923	5.82443	4.79008	1.87447	0.137504	4.89077
Control	Female	0	55.46	L	2.77259	6.16658	5.68182	7.65344	3.73697	8.16658	6.05166	6.3634	6.34577	5.40372	6.92283	4.96963	5.5025	1.73697	5.26053	6.24476	6.68416	5.76377	4.1964	4.77259	5.89077	5.18322	2.11548	3.22239	6.01866	6.12584	4.77259	6.08392	1.22239	5.26053	5.68182	6.63421	6.13614	0.137504	0.137504	5.65344	5.05889	10.8016	5.81592	1.9386	3.98489	4.74595	3.36923	0.137504	5.3159
Control	Male	1	25.99	L	2.32193	5.65821	5.96578	6.20945	4.45943	8.11894	6.10852	6.44294	6.56986	5.55459	4.9542	4.97728	5.49185	2.32193	5.97728	4.55459	6.84549	5.80735	4.67243	5.32193	7.3443	5.42626	7.29462	0.137504	6.02237	6.12928	4.64386	6.16993	0.137504	0	5.50779	6.79442	5.93074	3.08746	0	5.93074	4.24793	5.90689	5.6865	3.90689	8.01123	4.80735	0.137504	0.137504	5.35755
Control	Male	1	40.78	L	0.137504	5.42626	5.16993	5.70044	4.45943	7.8009	6.03342	6.94251	6.55459	5.49185	4.24793	4.58496	5.82018	2.58496	4.52356	5.70044	6.91886	5.90689	5	5	5.93074	5.45943	4.58496	0.137504	5.58496	5.64386	3.52356	6.02237	0.137504	4	5.80735	6.89482	6	3.45943	3.32193	5.75489	4.67243	6.92481	6.16993	2.58496	5.16993	5.32193	1.80735	2	5.79442
Control	Female	1	33.89	L	3.58496	7.31288	4.75489	5.72792	0.137504	7.90689	5.75489	6.35755	6.16993	5.52356	5	4.24793	5.58496	0.137504	4.20945	4.32193	6.94251	5.9542	3.70044	4.75489	6.48382	5.04439	5.2854	0.137504	5.39232	5.67243	2.70044	5.6865	0.137504	6.45943	4.75489	6.52356	5.9542	3.70044	0.137504	4.97728	5.02237	5.9542	5.6865	0.137504	7.06609	5.26679	0.137504	0.137504	4.85798
Control	Female	0	31.14	L	2.80735	6.35755	6.07682	6.31288	4.61471	8.57743	6.22882	7.09276	6.76155	5.93074	5.02237	5.84549	6.21917	0.137504	5.91886	4.97728	7.51964	6.18982	5.55459	6.05528	6.56986	5.59991	4.35755	1.32193	6.08746	5.18982	3.75489	6.18982	0.137504	5.71425	5.18982	6.70736	5.91886	0.137504	0.137504	6.05528	5.06609	6.05528	5.61471	3.24793	5.44294	5.56986	4.52356	1.32193	6.44294
Control	Female	0	27.53	L	2	6.74147	5.52356	6.10852	4.85798	8.07948	5.87036	6.47573	6.2854	5.35755	5.08746	5.35755	5.56986	2	5.70044	5.06609	6.61471	6.10852	5.08746	5.04439	6.05528	5.58496	4.39232	0.137504	5.70044	5.74147	4.32193	5.65821	1	3.80735	5.61471	6.67243	5.24793	3.80735	3	5.6865	3.58496	6.59991	5.97728	2.70044	5.83289	5.56986	0.137504	3	5.88264
Control	Female	0	39.18	L	0.137504	5.98489	2.27302	6.47303	4.71882	7.79982	6.33688	6.30986	6.60486	5.3159	5.43741	5.01495	5.08037	2.96963	5.53398	5.14296	6.95807	5.96193	4.48113	4.79874	5.77698	5.36923	4.44846	0.137504	5.86625	5.81592	4.02975	5.91488	3.05889	3.89077	5.56478	6.99247	6.13614	2.41504	0.137504	5.79008	4.87447	6.10504	5.98489	3.56478	3.5025	5.3339	0.137504	0.137504	5.29768
Control	Female	0	43.02	L	3.68182	6.26366	4.94642	6.42347	2.54432	7.98774	6.10504	6.3634	6.38945	5.26053	5.60979	5.56478	6.24476	0.137504	5.16323	4.94642	6.67007	6.12584	3.89077	4.94642	6.37214	5.45396	4.30986	0.137504	5.85383	6.1964	4.1565	5.79008	0.137504	4.89885	5.85383	6.85591	5.85383	2.54432	0.874469	5.57994	4.99247	6.01866	6.4567	4.07325	5.68182	5.43741	0.137504	3.05889	5.82867
Control	Male	0	64.89	L	3.27302	5.96963	6.53398	5.74595	2.36923	7.71882	5.77259	7.10504	6.62449	5.13614	4.89077	5.02975	5.93467	3.34577	5.54432	5.38082	6.90889	6.20294	4.14296	5.60486	6.42906	5.1964	4.62449	0.137504	6.47032	5.51307	4.40372	6.16323	0.137504	4.96193	5.27302	6.69581	6.20294	0.137504	0.137504	5.57491	4.79008	5.99247	6.42066	3.11548	5.32793	5.54432	3.60486	0.137504	5.77259
Control	Female	0	58.04	L	3.39232	7.93074	5.32193	5.67243	3.70044	8.29921	6.16993	6.79442	6.2854	5.42626	5.42626	5.70044	5.08746	4.20945	5.35755	5	6.88874	6.02237	4.72792	5.91886	5.80735	5.37504	5.20945	0.137504	5.90689	7.34873	4.58496	6	0.137504	1.58496	5.58496	6.12928	5.58496	3.08746	0.137504	4.85798	5.2854	6.98868	6.50779	2.70044	6.18982	5.40939	3.45943	0.137504	5.70044
Control	Male	0	62.88	L	0.584963	6.81378	5.26679	5.79442	5.49185	7.61471	6.22882	6.55459	6.41785	5.59991	5.10852	4.9542	5.24793	4	6.05528	4.97728	6.59246	6.05528	4.2854	4.90689	5.6865	5.44294	2.16993	1.80735	5.6865	5.76818	5.02237	6.13955	3.64386	5.06609	5.82018	6.67243	6	3.39232	0.137504	5.10852	5.30378	5.87036	6.29462	4.16993	4.55459	5.47573	3.24793	2.70044	5.47573
Control	Male	0	54.09	L	0.137504	7.25896	4.70966	5.75933	4.26053	8.67654	6.00375	7.70851	6.25109	4.91488	5.32793	5.3634	6.00375	1.11548	4.89077	4.65344	6.5025	5.92283	4.36923	5.74595	6.34282	5.39803	4.81592	1.41504	5.73245	5.73245	2.05889	5.70506	0.137504	5.09452	5.13614	6.4457	5.79874	3.54432	3.60486	5.70506	4.98489	5.58996	6.3159	4.96193	4.96193	4.8413	3.02975	4.18322	5.49719
Control	Female	0	58.04	L	3.82443	6.93271	5.34577	6.01495	2.62449	8.8862	5.78572	6.4457	6.67478	5.21594	4.96193	5.07325	5.48113	2.62449	4.53398	5.02975	6.61716	5.88671	5.13614	6.17326	6.42066	5.44846	2.62449	0.137504	6.10154	5.3634	3.11548	6.2127	0.137504	4.47032	5.11548	6.68883	5.58996	0.137504	0.137504	5.32793	4.73697	5.78572	6.14296	2.22239	4.26053	5.58996	2.05889	0.137504	5.30986
Progressor	Male	0	16.37	L	5.11548	6.4865	6.20294	6.5025	3.11548	7.80521	6.70966	6.74371	6.99058	5.94642	5.79874	6.20294	6.85383	0.137504	6.30682	5.79874	7.36778	6.18322	5.77259	5.78572	6.18322	6.08037	6.59495	0.137504	6.40372	5.89885	4.9386	6.52617	2.5025	4.56478	6.35168	6.47032	6.25109	0.736966	3.27302	5.87447	5.74595	5.75933	5.92283	0.137504	6.98489	6.03709	3.11548	3.66297	6.51833
Control	Male	0	37.2	L	3.62449	9.65613	4.71882	5.63904	4.63421	7.93271	6.37214	7.00375	6.32793	5.35168	4.79874	5.01495	5.45396	0.137504	5.01495	4.48113	6.81164	5.81592	3.5025	4.63421	5.89077	5.5025	4.11548	0.137504	5.57994	5.76377	4.66297	4.92283	2.96963	3.73697	5.26053	6.64866	6.1565	2.54432	2.27302	5.10154	5.18322	5.9386	6.23522	4.82443	3.14296	5.26053	4.1964	3.22239	5.18322
Control	Male	0	50.12	L	1.73697	6.07325	5.22239	6.05166	4.57491	7.67831	6.05166	6.1964	6.71882	5.53398	4.11548	5.03709	4.84967	4.66297	5.3339	5.05889	6.41504	5.81592	3.5025	4.69116	5.77698	5.08037	3.8413	0.137504	4.96963	5.91488	5.05889	5.65344	0.137504	3.62449	5.26053	6.46489	5.36923	4.02975	2.41504	5.60979	4.92283	6.14636	6.34577	3.73697	4.11548	4.94642	3.8413	1.22239	5.10154
Control	Male	0	39.21	L	3.34577	6.52617	5.13614	6.06967	0.137504	7.78899	6.52617	7.60115	7.73922	5.71882	5.00749	5.5597	6.23202	0.137504	6.06967	4.68182	7.57112	6.26991	5.5597	5.81164	6.17326	5.21594	4.81592	0.137504	9.16155	5.93467	3.48113	6.4457	0.137504	1.66297	5.63421	6.54174	5.78572	0.137504	2.62449	5.73245	5.17659	6.29768	5.95807	2.22239	5.17659	5.21594	3.1964	0.137504	6.04803
Control	Female	0	39.46	L	0.137504	8.32343	3.5025	5.26053	3.22239	7.42906	5.8413	6.11548	6.05166	5.16323	3.05889	3.36923	5.14296	0.137504	5.40372	5.1224	6.81805	5.56478	2.27302	4.66297	5.8413	4.92283	0.137504	0.137504	5.14296	5.79008	3.05889	5.53398	0.137504	3.36923	4.66297	6.54432	5.9386	3.5025	0.137504	5.27922	3.79008	5.29768	5.73697	1.22239	2.66297	4.71882	0.415037	0.137504	4.71882
Control	Female	0	42.53	L	0.137504	6.43741	5.1964	5.1565	3.77259	9.48113	5.70506	8.42906	6.03709	4.40372	5.07325	4.22239	4.05889	1.41504	5.27302	5.39803	6.86625	5.51307	4.05889	4.76377	6.26991	5.29155	4.5025	0.137504	5.44846	5.82443	3.96963	5.5597	0.137504	4.22239	5.07325	6.4865	5.86212	1.87447	4.05889	4.89077	4.81592	6.46216	6.29768	4.56478	5.34577	4.9386	3.66297	1.11548	4.98489
Control	Female	0	13.83	L	1.9386	5.76377	5.14296	5.4865	3.62449	7.43741	5.96193	5.70966	6.37214	3.98489	4.94642	4.69116	4.87447	4.1565	4.71882	5.1224	6.25424	5.42066	4.38082	4.23522	5.76377	4.94642	4.63421	0.137504	5.57994	5.27922	0.137504	5.4865	0.137504	2.77259	5.3159	6.35462	5.77698	0.137504	1.5025	4.38082	4.66297	5.95031	6.00749	0.137504	4.07325	5.70966	4.57491	0.415037	5.18322
Control	Female	0	45.12	L	0.137504	5.73245	5.32793	5.86212	4.40372	7.90187	5.88671	6.89684	6.70966	5.8371	4.96193	5.29155	5.64866	4.05889	5.5597	5.21594	6.8095	6.26991	4.43741	5.00749	6.47843	5.52878	4.76377	0.137504	5.92283	5.84967	4.70966	5.99247	3.1964	5.09452	5.70506	6.74371	6.09099	4.91488	3.48113	5.95807	4.65344	6.57238	6.41222	4.5025	5.02975	5.1964	2.8413	0.222392	5.86212
Control	Male	0	52.68	L	0.137504	5.29155	5.07325	5.61961	4.47032	7.90489	6.1224	6.49452	6.53398	5.57491	5.00749	5.1565	5.57491	0.222392	5.34577	4.96193	6.55714	5.88671	4.3339	4.8413	5.57491	5.58996	2.9386	0.137504	5.61961	6.16323	4.26053	5.84967	2.73697	2.9386	5.46489	6.73697	6.24159	3.82443	0.137504	5.94642	5.09452	5.89885	5.92283	2.8413	5.00749	4.59495	0.137504	0.137504	5.51307
Control	Male	0	47.32	L	4.36923	5.23522	4.8413	5.34577	4.98489	7.57869	5.77259	6.82867	6.26991	4.62449	4.91488	5.07325	5.23522	4.14296	4.79008	4.65344	6.57994	5.11548	3.77259	5.30986	5.43185	4.73697	4.59495	0.137504	5.23522	5.58996	4.05889	5.71882	0.137504	3.27302	5.11548	6.27922	5.67713	2.9386	3.1964	5.69116	4.5025	5.38082	6.25109	3.60486	4.22239	5.07325	0.137504	2.73697	5.23522
Control	Male	0	25.07	L	0.137504	5.38658	4.30986	5.18322	4.48113	7.64985	5.87856	6.13614	6.29155	4.79874	6.14636	3.89077	4.41504	2.96963	5.1224	5.20294	6.8434	5.80305	3.68182	4.69116	5.99624	5.18322	2.77259	0.137504	5.14296	4.89885	3.89077	5.60979	0.137504	0.137504	5.3159	6.53657	5.91488	0.415037	0.137504	4.51307	3.8413	5.54946	5.85383	3.43741	4.94642	4.79874	2.96963	0.137504	5.1224
Control	Female	0	20.75	L	0.137504	6.17326	5.77259	5.43185	3.82443	7.54818	5.99247	6.03709	6.06967	4.3339	5.46489	4.10154	3.82443	0.137504	4.53398	4.47032	6.60239	5.41504	2.36923	5.13614	5.91089	4.76377	2.8413	0.137504	5.29155	5.43185	4.18322	5.3634	0.137504	0.222392	4.96193	6.4865	5.61961	3.82443	2.5025	5.17659	4.79008	4.76377	5.88671	3.96963	4.01495	4.91488	3.02975	1.66297	4.81592
Control	Female	1	12.65	L	0.137504	5.47573	4.35755	6.17991	3.08746	7.29002	6.07682	7.97441	6.30378	4.97728	5.10852	4.61471	5.71425	0.137504	4.61471	3.52356	7.19967	5.96578	2.70044	5.61471	5.59991	5.45943	4.88264	0.137504	4.88264	5.02237	4.42626	5.65821	0.137504	2	5.30378	6.59246	5.96578	0.137504	3.32193	5.62936	4.55459	5.59991	5.85798	3.32193	5.30378	5.2854	3.75489	2.16993	5.53916
Progressor	Female	0	46.25	NA	2.58496	4.80735	5.87036	4.97728	3.45943	7.31288	5.61471	6.20945	6.26679	5.24793	5.2854	4.16993	4.9542	0.137504	5.35755	4.85798	6.53916	5.61471	2.16993	4.24793	4.88264	4.80735	4.16993	0	4.83289	5.49185	2	5.16993	0.137504	0.137504	5.20945	6.37504	5.82018	0.137504	0.137504	5.33985	3.45943	5.42626	5.72792	0.137504	4	4	0.137504	0.137504	4.58496
Progressor	Male	0	16.64	H	5.00749	7.07325	6.39518	7.02975	4.3339	7.52095	6.60979	6.24159	6.56478	5.44846	5.25424	6.27922	7.24	3.48113	6.03709	5.66297	6.62449	6.35168	5.99247	6.24159	6.24159	6.3159	5.09452	2.73697	6.6677	5.93467	3.41504	6.24159	0.137504	5.49719	6.22239	6.24159	6.03709	0.137504	0.137504	6.11201	5.94642	6.43741	5.84967	0.137504	5.54432	5.71882	3.87447	3.82443	6.95031
Control	Female	1	48.11	L	3.71882	5.79874	5.52878	6.05889	4.47032	7.82761	6.30682	6.79008	6.79658	5.3634	5.39803	5.13614	5.73245	0.222392	5.8371	4.86625	7.31439	6.37793	4.53398	5.5597	5.75933	5.61961	4.81592	0.137504	5.70506	5.5597	4.8413	6.22239	2.62449	4.40372	5.88671	7.24951	6.15313	3.02975	3.77259	5.75933	5.17659	5.67713	6.47843	3.92283	4.59495	5.23522	4.26053	3.1964	5.91089
Progressor	Male	0	15.74	L	4.84967	5.4865	5.3339	5.59495	5.16323	7.00936	6.26366	6.73922	6.12584	5.51833	4.07325	5.45396	5.51833	3.89077	4.79874	5.03709	7.42487	5.99624	4.38082	4.74595	5.5025	5.20294	5.5025	0.137504	5.42066	6.05166	4.63421	5.62449	3.9386	4.07325	5.3339	6.91687	6.18653	3.98489	0.137504	5.77698	5.16323	5.59495	6.16658	4.34577	4.69116	4.69116	2.96963	1.5025	5.5025
Non-progressor	Female	1	10.78	H	3.62449	7.3339	5.90288	5.70966	1.73697	7.58747	5.9386	6.58996	6.42347	5.35168	4.27302	4.48113	5.60979	0.415037	5.53398	5.22239	6.91089	5.76377	1.73697	5.26053	6.41504	4.74595	6.27302	3.43741	5.47032	5.53398	2.66297	5.65344	0.137504	4.34577	5.6677	6.58246	5.95031	2.77259	1.73697	5.5025	4.48113	5.26053	6.34577	2.11548	6.69116	4.41504	1.73697	1.9386	5.62449
Control	Female	1	15.12	H	2.62449	12.7486	6.11201	6.11201	5.05166	7.54818	6.29768	6.26991	6.54946	5.66297	4.3339	5.51307	5.39803	3.60486	5.58996	4.70966	6.84758	6.04803	4.26053	4.86625	5.49719	5.00749	4.18322	0.137504	5.5597	6.04803	4.59495	6.04803	0.137504	3.02975	5.46489	6.57238	6.46216	3.1964	1.87447	5.88671	4.76377	6.54174	5.88671	3.1964	4.76377	5.21594	3.66297	2.05889	5.21594
Progressor	Male	0	60.94	L	0.137504	5.64866	4.86625	6.03709	3.92283	7.84025	6.32493	6.46216	6.62449	5.52878	4.81592	5.41504	5.41504	3.71882	5.58996	4.86625	6.70275	6.19311	4.86625	4.98489	5.51307	5.73245	5.25424	2.8413	5.32793	5.75933	4.26053	5.71882	3.1964	6.34282	4.81592	6.67478	6.37793	3.11548	3.34577	5.5597	5.17659	5.61961	5.75933	3.34577	4.3339	4.76377	2.73697	3.48113	5.87447
Progressor	Male	0	22.95	L	2.9386	5.98109	6.18322	6.5025	4.53398	7.5597	5.94642	6.5025	6.73019	5.63421	5.54432	5.74595	6.13271	0.137504	5.78572	4.68182	7.1565	6.01495	5.1565	5.30986	5.38082	5.92283	5.94642	2.73697	5.63421	5.44846	4.76377	6.22239	0.736966	4.98489	5.57491	6.73697	6.05889	1.41504	2.5025	5.93467	4.9386	6.13271	6.40372	4.89077	6.29768	5.96963	3.48113	3.41504	5.87447
Progressor	Female	1	58.49	L	0.415037	6.56732	5.35168	6.21594	5.1224	7.57238	6.41504	6.32793	6.60486	5.53398	5.03709	5.35168	6.09452	3.22239	5.53398	5.70966	6.73245	6.05166	4.60486	5.96193	5.24159	5.60979	4.48113	0.137504	5.86625	6.3634	5.10154	5.85383	0.137504	3.73697	5.3339	7.10154	6.21594	4.07325	0.137504	6.12584	5.14296	5.68182	6.13614	4.07325	4.89885	5.29768	3.22239	4.34577	5.69581
Progressor	Male	0	35.64	L	0.137504	6.04075	4.66297	5.47032	4.38082	7.52617	5.53398	5.89077	6.1964	5.56478	4.51307	5.22239	5.22239	3.05889	5.36923	3.36923	6.52095	5.81592	3.36923	3.73697	5.29768	5.42066	3.79008	0.137504	5.3339	5.51833	4.23522	5.73697	0.137504	3.36923	4.07325	6.59743	6.41504	3.62449	0.137504	5.35168	3.73697	4.82443	5.70966	1.73697	4.1964	4.92283	0.137504	0.137504	4.71882
Progressor	Male	0	40.63	L	0.137504	5.45943	4.85798	5.45943	3.90689	7.19967	6	5.39232	5.83289	5.55459	4.20945	4	5.16993	4.08746	4.70044	4.24793	6.18982	5.32193	2.58496	4.85798	4.90689	4.90689	2	0.137504	5.70044	5.61471	4.49185	5.88264	0.137504	0.137504	4.9542	6.55459	5.96578	4.72792	0.137504	5.24793	5.20945	5.33985	5.83289	0.137504	3.45943	4.93074	3.16993	3.75489	5.26679
Progressor	Female	1	30.17	L	0.137504	6.51043	4.59495	5.63421	4.65344	7.58996	6.3159	5.87447	6.77039	5.49719	4.9386	5.1964	5.46489	4.53398	5.07325	5.00749	6.85383	6.09099	5.00749	5.46489	5.32793	5.58996	5.34577	0.137504	5.81164	5.8371	4.3339	5.98109	0.137504	4.26053	5.64866	6.74371	6.40372	4.47032	3.02975	5.43185	4.98489	6.11201	5.91089	3.71882	4.86625	5.43185	3.02975	3.48113	5.52878
Progressor	Female	1	56.59	L	2.58496	7.87036	5.40939	6.03342	3.9542	10.4372	6.19967	5.98868	6.61471	5.76818	5.76818	5.40939	6.07682	3.90689	6.15987	5.08746	6.93664	6.32193	5.08746	6.96	5.56986	5.6865	3.52356	2.16993	5.35755	6.27612	4.72792	5.93074	2.16993	4.97728	5.62936	6.98299	5.71425	3.64386	2.58496	6.01123	5.18982	5.82018	6.54689	3.85798	5.50779	4.42626	4	2.16993	5.78136
Progressor	Male	0	41.61	L	0.137504	5.61471	5.45943	5.72792	4.12928	7.61839	5.70044	5.65821	6.49185	5.06609	4.35755	5.10852	4.88264	0.137504	5	5.80735	6.94251	6.01123	4.75489	5.16993	4.70044	4.45943	4.16993	0.137504	5.08746	5.52356	3.80735	5.71425	0.137504	4	5.12928	6.72792	6.48382	3.58496	0.137504	5.85798	5.12928	5.72792	5.45943	2.32193	3.75489	4.88264	1	1	5.59991
Progressor	Male	0	18.43	L	3.85798	6.62205	4.9542	5.84549	2.45943	7.50383	5.84549	6.15987	6.31288	5.79442	6.2384	5.40939	5.89482	1.80735	5.55459	4.2854	6.8392	6.2384	4.16993	4.58496	5.02237	5.22882	5.22882	0.137504	5.65821	5.58496	4.20945	5.75489	0.137504	5.10852	5.33985	6.60733	5.78136	3.64386	1.80735	5.10852	5.14975	4.97728	5.87036	2.16993	5.87036	5.33985	3.39232	0.137504	5.79442
Progressor	Female	0	8.08	H	0.137504	5.78572	5.1565	5.52878	3.48113	7.09979	5.79874	5.78572	6.2127	5.43185	4.56478	4.98489	4.47032	0.137504	4.73697	4.40372	6.70275	5.91089	2.36923	4.76377	4.70966	4.65344	4.53398	0.222392	5.1964	5.21594	4.76377	5.3634	0.137504	3.27302	4.65344	6.23202	5.70506	2.62449	0.137504	5.29155	3.02975	5.95807	6.2127	0.137504	4.5025	5.25424	4.01495	1.66297	5.3634
Progressor	Female	0	11.02	H	0.137504	5.80305	5.10154	5.77698	4.69116	7.26991	5.47032	7.24159	6.25424	5.35168	4.92283	5.18322	5.43741	1.22239	5.51833	0.874469	6.73245	5.91488	3.43741	4.27302	5.65344	4.71882	6.28232	0.137504	4.02975	6.21594	2.41504	5.53398	0.137504	1.73697	5.05889	6.53657	6.01866	0.137504	0.137504	4.77259	5.01495	4.87447	6.34577	2.41504	8.11548	3.36923	0.137504	0.137504	5.4865
Progressor	Female	0	19.78	H	1.11548	9.05166	5.41504	6.46216	5.41504	7.83078	7.13614	7.65583	7.24	6.3339	5.44846	4.01495	5.41504	3.77259	5.87447	4.59495	8.69232	6.53398	5.11548	5.57491	5.63421	5.69116	7.13614	0.137504	5.74595	6.42066	3.54432	5.87447	0.736966	4.62449	5.1964	8.44156	7.84967	3.41504	0.137504	5.96963	5.49719	6.10154	6.39518	4.89077	5.75933	5.23522	3.41504	2.05889	5.69116
Progressor	Female	0	16.58	H	2.96963	7.63904	5.57994	6.30986	4.60486	7.45806	6.13614	6.11548	6.13614	5.26053	5.5025	3.89077	5.8413	1.73697	5.98489	4.54432	6.61961	5.65344	4.38082	5.14296	5.70966	5.3339	5.96193	2.27302	5.77698	5.77698	3.36923	5.75043	1.22239	1.73697	5.08037	6.84967	5.59495	3.22239	0.137504	5.35168	5.38658	5.86625	6.09452	3.29768	6.05166	5.3339	3.36923	3.29768	5.45396
Progressor	Male	0	10.52	L	0.137504	6.8095	4.14296	5.71882	3.87447	7.53268	6.25109	5.98109	6.59495	5.07325	5.82443	5.07325	6.05889	2.9386	5.00749	4.47032	6.81592	5.48113	4.73697	5.23522	5.63421	5.39803	4.18322	0.137504	5.30986	5.41504	2.9386	5.57491	2.5025	3.71882	5.57491	6.80305	5.34577	4.14296	3.34577	5.1565	4.89077	5.02975	6.20294	0.137504	3.82443	5.02975	0.137504	2.22239	5.38082
Control	Male	0	6.84	H	3.02975	5.89885	4.9386	5.87447	4.29768	7.51307	6.19311	5.89885	6.36048	5.71882	4.81592	5.05166	5.23522	1.87447	5.41504	4.89077	6.76377	5.66297	4.43741	5.09452	5.44846	5.44846	4.5025	0.137504	5.63421	5.99247	4.98489	5.54432	2.22239	3.11548	5.34577	6.62449	6.14296	4.5025	3.1964	5.71882	5.1565	5.57491	6.09099	4.22239	4.8413	5.34577	3.82443	3.27302	5.38082
Progressor	Male	0	26.88	L	3.48113	5.60486	5.13614	5.92283	4.26053	7.38945	6.17326	6.18322	6.4457	5.1565	6.79658	5.43185	5.58996	4.53398	5.98109	4.98489	6.86005	6.2127	3.66297	5.5597	5.67713	5.88671	4.47032	0.137504	5.74595	6.06967	5.05166	5.54432	0.137504	4.70966	5.34577	6.92085	6.27922	3.96963	1.66297	6.02606	5.30986	6.05889	6.09099	3.02975	5.05166	5.29155	1.66297	2.5025	5.69116
Progressor	Female	1	54.76	H	3.45943	6.06609	6.10852	5.67243	5.08746	7.49985	5.94251	6.20945	6.59991	5.49185	4.80735	4.90689	5.39232	3.64386	6.08746	4.93074	7	5.80735	5.12928	5.37504	5.22882	5.53916	4.49185	0.137504	5.45943	5.45943	3.80735	5.55459	3.90689	4.45943	5.64386	6.75489	6.16993	2.80735	0.137504	5.67243	5.49185	6.14975	6.40939	2	4.64386	5.39232	0	0.137504	5.79442
Progressor	Male	1	36.23	L	4.10154	6.13271	4.65344	6.68883	5.3634	7.85902	6.58747	7.54818	6.67478	5.93467	5.58996	5.82443	6.2127	3.92283	6.17326	5.05166	6.70275	6.57238	5.3634	5.67713	5.78572	5.5597	5.09452	0.137504	5.95807	5.93467	5.11548	6.25109	3.27302	4.3339	6.19311	6.8095	6.4865	4.62449	2.36923	6.13271	5.48113	6.11201	6.30682	4.18322	4.91488	5.89885	3.02975	2.62449	5.81164
Progressor	Female	0	22.55	H	3.71882	7.08392	4.86625	6.16323	4.05889	7.61961	5.91089	5.96963	6.58747	5.3634	5.1565	4.36923	5.64866	1.87447	4.98489	5.27302	6.03709	6.01495	5.05166	5.30986	5.49719	5.34577	3.66297	4.43741	5.63421	5.84967	3.27302	5.99247	0.137504	4.05889	5.30986	6.37793	6.18322	3.11548	3.11548	5.02975	4.43741	5.54432	6.22239	3.66297	5.21594	4.8413	4.29768	2.9386	4.89077
Progressor	Male	0	14.75	L	1.32193	4.97728	5.08746	5.64386	3.75489	7.49586	5.82018	5.82018	6.45121	5.44294	4.83289	4.85798	5.30378	0.137504	5.24793	3.90689	6.65105	5.94251	4.49185	4.35755	5.47573	4.72792	5.62936	0.137504	5.40939	5.80735	4.72792	5.56986	0.137504	0.137504	5.62936	6.70044	5.56986	3.32193	0.137504	5.84549	4.61471	5.30378	5.97728	4.12928	6.29462	5.08746	0.137504	1	5.18982
Progressor	Female	0	57.89	H	4.1964	6.07325	6.27302	5.85383	4.44846	8.04894	6.07325	6.25424	6.79225	5.68182	5.5025	5.40372	5.89077	3.22239	5.76377	5.3339	6.95807	6.14636	4.27302	5.01495	5.35168	5.76377	4.51307	4.23522	6.05166	6.75266	4.84967	5.56478	3.05889	4.11548	5.47032	6.75933	6.4567	3.8413	0.137504	6.09452	4.41504	6.05166	6.21594	4.41504	4.60486	5.29768	0.415037	4.1565	5.40372
Progressor	Female	0	39.93	H	1	6.14975	4.83289	6.61471	4.9542	7.54689	5.85798	8.36632	6.35755	5.08746	6.08746	5.58496	5.55459	2.80735	5.35755	4.45943	7.18982	5.58496	3.80735	4.9542	5.37504	5.08746	6.42626	0.137504	5.14975	6.08746	5.12928	5.55459	0.137504	0.137504	5.39232	6.7879	5.42626	0.137504	0.137504	5.64386	5.56986	6.3837	5.84549	5.16993	6.81378	5.10852	3	0.137504	5.93074
Progressor	Female	0	50.32	H	2.9386	6.01495	0.137504	5.87447	4.05889	7.61225	6.1224	6.3159	6.54174	5.11548	4.8413	4.89077	6.08037	3.41504	5.3634	4.68182	6.90288	6.10154	4.79008	5.38082	5.38082	5.51307	3.27302	0.137504	5.93467	5.64866	4.5025	5.63421	2.5025	3.54432	4.79008	6.56478	5.64866	3.87447	1.41504	6.01495	4.79008	5.57491	5.89885	1.87447	3.11548	5.17659	4.62449	2.73697	5.11548
Progressor	Female	0	9.19	L	3.89077	5.72338	4.84967	5.85383	4.11548	7.34282	5.87856	5.99624	6.30986	4.84967	4.92283	5.08037	5.10154	3.56478	4.48113	4.44846	6.57491	5.77698	4.23522	5.5025	5.1224	5.18322	4.38082	1.5025	5.24159	5.42066	2.87447	5.47032	1.5025	4.71882	4.84967	6.48113	6.0625	2.77259	3.14296	5.08037	4.27302	5.27922	6.27302	3.68182	4.38082	5.40372	0.137504	2.96963	5.16323
Progressor	Female	0	11.43	L	0.137504	6.08037	4.53398	4.59495	3.27302	7.25896	5.48113	8.75544	5.91089	5.39803	4.47032	4.10154	3.66297	0.137504	5.21594	3.87447	6.75711	6.13271	4.18322	4.59495	4.47032	4.40372	4.53398	0.137504	5.17659	5.64866	2.8413	5.5597	0.137504	4.43741	5.11548	6.2127	5.93467	0.137504	0.137504	5.17659	4.65344	6.35168	5.81164	0.736966	5.32793	4.3339	0.137504	0.137504	5.09452
Progressor	Female	0	6.45	H	3.5025	6.99812	5.03709	6.77917	4.94642	7.40798	6.59743	6.1565	6.43185	5.16323	6.86831	4.99247	6.29155	0.137504	5.08037	4.30986	7.03709	5.8413	4.23522	5.5025	5.57994	5.43741	7.11721	3.14296	6.11548	6.17659	3.29768	6.01866	2.27302	3.98489	4.74595	6.85591	6.11548	3.43741	0.137504	5.75043	5.60979	6.27302	5.6677	4.27302	7.26991	5.38658	4.1565	2.96963	6.71882
Progressor	Male	0	13.87	L	3.08746	8.26444	5.45943	5.94251	4.83289	7.633	5.98868	5.91886	6.15987	5.30378	4.88264	4.9542	5.50779	2.90689	5.40939	5.10852	6.3837	5.93074	4.42626	5.35755	5.35755	4.61471	4.35755	0.137504	5.2854	5.59991	3.75489	5.75489	0.137504	4.20945	4.88264	6.58496	5.98868	1.80735	0.137504	5.79442	4.67243	5.65821	5.87036	4.67243	4.61471	5.26679	3.85798	3.75489	5.65821
Progressor	Female	0	12.72	H	2.87447	6.23522	4.54432	5.79008	5.5025	7.53008	5.87856	5.96193	6.57491	5.59495	4.84967	4.89885	5.60979	4.34577	5.79008	5.29768	6.72565	6.00749	3.5025	4.71882	5.29768	5.18322	4.79874	0.137504	5.91488	5.76377	5.10154	6.00749	1.22239	4.38082	5.68182	6.66297	6.05166	2.54432	0.415037	5.92679	4.96963	5.90288	6.38082	3.9386	4.48113	4.54432	1.5025	2.87447	5.16323
Progressor	Male	1	81.83	H	0.137504	10.6073	5.64386	5.88264	3	8.02237	5.88264	7.8009	6.16993	4.39232	5.59991	5.70044	4.20945	0.137504	3.90689	5.02237	6.78136	5.55459	4.70044	6.03342	5.32193	4.52356	4.58496	0.137504	5.62936	5.08746	2.45943	5.26679	0.137504	3.90689	5.42626	6.06609	5.49185	3.52356	0	5.58496	3.9542	5.49185	5.90689	0.137504	5.39232	4.24793	4.32193	3.32193	5.32193
Progressor	Female	0	44.8	L	0.137504	5.66297	0.137504	5.25424	3.71882	7.39375	5.61961	6.66059	6.15313	4.96193	5.13614	4.96193	4.3339	0.137504	5.05166	4.59495	5.98109	5.78572	1.41504	4.3339	5.79874	4.40372	1.11548	0.137504	5.23522	5.96963	4.53398	5.75933	0.137504	3.48113	4.86625	6.54946	6.14296	3.48113	2.8413	4.40372	3.1964	5.3634	5.64866	3.34577	4.62449	4.53398	0.137504	1.66297	4.65344
Progressor	Female	0	15.71	L	2.8413	5.71882	5.25424	4.62449	4.01495	7.47303	5.92283	6.20294	5.88671	5.17659	6.18322	4.65344	4.68182	4.26053	4.89077	5.1964	6.69581	5.98109	4.05889	4.56478	6.52617	5.02975	6.39518	0.137504	5.29155	5.54432	4.79008	5.69116	0.137504	2.5025	4.68182	6.54946	5.71882	3.66297	3.54432	5.23522	4.29768	5.49719	6.1224	4.29768	7.99812	4.22239	1.11548	0.137504	5.00749
Progressor	Male	0	32.33	L	1.22239	5.87856	5.95031	5.5025	4.82443	8.77917	5.68182	5.81592	6.09452	4.96963	5.5025	5.22239	4.54432	3.9386	5.3339	4.84967	6.8371	5.43741	3.05889	5.62449	6.23522	4.87447	3.73697	0.137504	5.22239	5.91488	3.8413	5.70966	0.137504	3.62449	5.20294	6.41504	6.13614	3.36923	2.66297	5.62449	4.34577	5.26053	6.1565	4.11548	5.20294	4.99247	3.05889	2.41504	4.34577
Progressor	Female	0	69.96	L	0.137504	5.26053	3.22239	5.01495	4.11548	7.57238	5.65344	5.91488	6.43185	4.74595	4.38082	4.11548	3.68182	0.137504	5.24159	4.07325	6.70506	4.89885	0.137504	4.34577	5.89077	4.69116	2.66297	0.137504	4.57491	4.89885	3.89077	5.16323	0.137504	3.05889	4.92283	6.38082	6.09452	3.22239	1.22239	5.29768	3.79008	5.47032	5.65344	0.137504	4.11548	2.87447	3.36923	0.137504	4.34577
Progressor	Female	0	41.58	L	3.02975	5.98109	4.98489	5.67713	3.11548	7.16155	5.75933	6.13271	5.64866	4.36923	7.24	4.9386	5.48113	4.3339	5.58996	5.17659	6.71653	6.15313	4.62449	4.10154	5.00749	4.91488	4.26053	1.66297	5.48113	5.46489	4.05889	5.25424	0.137504	2.8413	4.65344	6.68883	5.93467	0.137504	0.222392	5.05166	4.53398	4.96193	5.64866	3.27302	3.34577	4.62449	2.5025	2.5025	4.86625
Progressor	Female	0	50.4	H	2.11548	5.75043	5.14296	5.59495	4.34577	7.55714	5.90288	7.65344	6.52878	5.79008	4.41504	5.05889	4.82443	0.415037	4.23522	4.87447	6.73245	5.89077	4.27302	4.74595	5.36923	5.40372	5.18322	0.137504	5.53398	6.08392	4.41504	5.73697	0.137504	3.89077	5.47032	6.60486	5.98489	0.137504	0.137504	5.65344	5.47032	5.36923	5.8413	4.60486	5.73697	5.29768	0.137504	0.137504	5.45396
Progressor	Male	0	67.53	L	3.92283	6.10154	2.5025	5.00749	3.77259	7.52878	5.94642	9.26601	6.26991	5.17659	5.74595	4.89077	5.49719	3.60486	5.07325	6.14296	6.54174	6.1224	4.89077	5.1565	6.06967	5.02975	4.36923	0.137504	5.51307	5.84967	4.8413	6.1224	0.137504	4.79008	5.87447	6.82867	6.03709	3.60486	2.73697	5.3634	4.68182	5.69116	6.08037	2.22239	4.43741	4.76377	2.5025	0.137504	5.07325
Progressor	Male	0	42.96	L	3.39232	6.40939	5.58496	6.16993	4.08746	7.59619	6.45943	6.14975	6.76818	5.75489	4.32193	5.2854	5.59991	0.137504	5.6865	5.96578	7.25739	5.93074	5.32193	5.61471	5.87036	5.76818	4.85798	0.137504	5.83289	5.9542	3.58496	6.42626	0.137504	3.70044	5.80735	6.39232	6.18982	2.32193	2.32193	5.93074	5.52356	5.24793	5.79442	4.08746	4.12928	5.74147	2.45943	0.137504	7.3966
Progressor	Male	0	32.15	H	0.137504	4.71882	5.05889	5.40372	4.27302	7.38226	5.86625	5.47032	6.37214	5.5025	5.01495	4.11548	5.18322	2.87447	3.9386	3.73697	6.61961	5.73697	2.87447	4.74595	5.35168	4.71882	4.27302	0.137504	5.03709	5.89077	3.73697	5.3159	0.137504	0.137504	5.01495	6.52878	6.32793	2.11548	3.68182	5.62449	4.82443	5.36923	6.11548	1.73697	4.34577	5.10154	0.137504	0.415037	5.40372
Progressor	Female	0	23.14	H	0.137504	6.14296	3.66297	5.07325	2.73697	8.10678	5.52878	6.36923	6.5025	5.02975	4.43741	4.29768	4.8413	4.22239	4.5025	1.87447	6.76377	5.79874	2.22239	4.79008	5.92283	4.89077	2.22239	0.137504	5.29155	6.01495	3.54432	5.38082	0.137504	3.48113	3.96963	6.29768	6.08037	2.05889	1.87447	5.51307	3.11548	5.57491	5.87447	3.41504	5.32793	3.66297	0.137504	0.137504	4.43741
Progressor	Female	0	32.02	H	0.137504	5.69581	3.14296	5.42066	3.79008	8.19394	6.04075	5.68182	5.95031	5.20294	4.84967	4.38082	4.87447	2.77259	4.99247	5.03709	6.37214	5.87856	3.79008	5.27922	5.77698	4.44846	3.79008	0.137504	5.42066	6.4567	4.1565	5.70966	0.137504	3.36923	4.89885	6.59743	5.72338	3.89077	0.137504	5.75043	3.9386	4.87447	6.14636	3.9386	4.1565	4.69116	2.96963	0.137504	4.57491
Progressor	Female	1	55.4	H	2	7	4.64386	5.76818	4.24793	7.2854	6.10852	6.78136	6.16993	5.32193	4.9542	4.52356	5.12928	0.137504	5.39232	4.70044	6.64386	5.78136	1.58496	4.52356	5.2854	5.2854	5	0.137504	5.74147	5.44294	4.08746	5.70044	0.137504	0.137504	5.83289	6.65821	5.93074	1	1	5.24793	3.75489	5.49185	5.89482	3.90689	6.61471	3.80735	2.16993	2	5.24793
Progressor	Female	0	50.94	H	0.137504	6.14296	6.51043	5.91089	4.3339	8.06699	6.15313	6.72338	6.16323	5.49719	5.25424	4.9386	5.70506	3.34577	4.89077	5.93467	6.70275	5.98109	3.71882	5.02975	5.38082	5.43185	9.55587	0.137504	5.64866	6.18322	4.01495	6.06967	0.137504	3.60486	5.13614	6.87242	6.14296	3.48113	0.137504	5.70506	3.96963	5.05166	5.91089	2.62449	10.549	5.05166	2.5025	0.137504	4.96193
Progressor	Male	1	72.9	L	0.137504	5.22882	3.32193	5.90689	3.58496	7.41785	6.05528	6.45121	6.32193	5.42626	4.32193	5	5.50779	0.137504	5.61471	5.50779	7.08746	6	4.42626	5.22882	5.39232	5.26679	4.88264	0.137504	5.56986	5.22882	4.24793	6.14975	0.137504	0.137504	5.67243	7.01123	6.27612	2.32193	0.137504	5.53916	5.20945	5.24793	5.83289	3.80735	4.24793	5.39232	1	2.32193	5.22882
Progressor	Male	0	86	L	1	5.39232	4.52356	5.35755	4.45943	7.22882	5.93074	5.79442	6.37504	5.49185	4.9542	4.64386	4.75489	2.58496	4.61471	4	6.85175	5.55459	3.32193	4.04439	5.32193	5	4.08746	2.45943	5.39232	5.58496	3.58496	5.42626	0.137504	4	5.42626	6.58496	6.05528	1	1.58496	5.45943	4.9542	6.33985	6.19967	3.24793	3.45943	4.32193	3.24793	0	4.52356
Progressor	Male	0	57.42	L	2.05889	5.39803	5.07325	6.10154	3.1964	7.48918	5.98109	5.48113	6.36048	5.32793	5.25424	5.05166	5.5597	0.137504	5.70506	3.71882	6.65344	5.29155	3.92283	5.52878	5.27302	5.29155	4.3339	0.137504	5.05166	6.00375	3.71882	5.71882	0.137504	5.23522	5.77259	6.97919	5.8371	2.05889	1.87447	5.88671	4.65344	5.58996	5.81164	4.05889	3.48113	5.30986	1.11548	3.82443	5.66297
Progressor	Male	0	35.69	H	2.80735	9.3015	5.22882	5.80735	4.52356	7.21917	5.67243	6.45943	6.49185	5.14975	4.35755	4.9542	5.84549	2.58496	5.45943	4.32193	6.82018	6.16993	4.64386	5.32193	5.18982	5.39232	4.90689	0.137504	5.93074	5.47573	3.58496	5.9542	0.137504	3.08746	5.12928	6.81378	6.52356	0.137504	0.137504	5.49185	4.58496	5.83289	5.90689	2	4.75489	4.90689	2.32193	3.32193	5.12928
Progressor	Female	0	44.96	H	3.82443	6.63904	6.23202	6.61716	4.47032	8.58934	6.23202	6.88468	6.56478	5.77259	5.52878	5.29155	6.66059	0.137504	5.98109	4.29768	6.96771	6.09099	5.58996	5.00749	5.3634	6.00375	5.91089	0.137504	6.39518	5.17659	3.92283	6.02606	0.222392	5.00749	5.98109	6.89684	6.10154	2.36923	2.36923	6.02606	5.64866	5.84967	6.00375	4.40372	6.43741	5.32793	0.137504	4.26053	6.57238
Progressor	Female	1	26.47	NA	2.96963	6.10504	5.24159	5.57994	4.99247	7.44156	6.28232	5.69581	6.46489	5.38658	4.84967	5.3159	5.42066	4.96963	5.60979	5.08037	7.19804	6.01866	3.89077	5.59495	5.38658	5.60979	4.38082	0.137504	5.42066	6.22561	4.41504	6.10504	0.137504	3.68182	6.08392	6.62693	5.99624	3.5025	1.22239	5.60979	5.16323	5.45396	6.33688	0.137504	4.63421	5.08037	2.87447	0.137504	5.47032
Progressor	Female	0	21.17	L	4.1964	6.1964	6.99812	6.30986	4.96963	7.63904	6.30986	6.61225	6.46489	5.65344	5.8413	5.95031	7.03709	0.137504	5.62449	5.10154	7.03709	6.54432	5.65344	5.8413	6.64866	5.43741	5.05889	2.27302	6.50515	5.73697	4.02975	6.23522	0.137504	4.27302	6.58996	6.8371	5.36923	0.137504	0.137504	5.86625	5.42066	5.80305	6.12584	4.34577	5.18322	5.22239	4.11548	3.43741	6.52878
Progressor	Male	0	58.67	L	1.73697	4.94642	6.3634	5.70966	4.38082	7.75377	6.11548	5.96193	6.11548	5.42066	5.10154	4.89885	4.57491	2.96963	4.96963	4.1964	6.21594	6.16658	3.9386	3.5025	4.96963	5.38658	3.62449	0.137504	4.66297	5.53398	4.1964	5.90288	0.137504	3.79008	5.69581	6.69116	6.00749	3.73697	2.87447	5.43741	4.27302	5.43741	5.96193	0.137504	4.02975	4.74595	0.137504	3.56478	4.96963
Progressor	Male	0	17.84	L	3.05889	5.59495	5.47032	5.43741	5.53398	7.4457	6.0625	6.30073	6.71882	5.18322	5.18322	5.36923	5.3159	4.38082	5.62449	5.05889	6.73245	5.65344	4.1565	4.92283	5.18322	5.40372	4.71882	0.137504	5.97346	5.36923	4.99247	5.75043	0.137504	3.62449	5.5025	6.64145	6.32793	1.5025	0.137504	5.54946	4.77259	5.95031	5.79008	4.66297	5.05889	5.22239	3.9386	1.73697	5.68182
Progressor	Male	0	10.2	NA	0.415037	5.54946	4.82443	5.65344	3.62449	7.42066	5.73697	5.76377	6.14636	5.22239	5.05889	4.94642	5.68182	0.137504	5.76377	4.66297	6.89885	5.91488	4.89885	4.02975	5.3339	5.18322	3.8413	0.137504	5.22239	5.75043	3.5025	6.1565	0.415037	4.1964	5.40372	6.70506	6.32793	3.9386	0.137504	5.3339	4.94642	4.94642	5.9386	3.9386	4.11548	4.38082	0.137504	1.22239	5.27922
Control	Female	1	41.22	H	2.41504	5.4865	5.27922	6.1964	3.8413	7.5025	6.00749	5.96193	6.3634	5.26053	5.3339	3.62449	5.18322	0.137504	5.40372	4.1964	7.13271	5.54946	3.56478	4.34577	5.3339	4.82443	4.69116	0.137504	4.74595	5.86625	3.22239	5.43741	0.137504	1.73697	4.96963	6.38082	5.91488	0.137504	2.66297	5.14296	4.34577	5.18322	5.9386	3.8413	4.27302	4.77259	0.137504	3.5025	5.79008
Progressor	Male	0	53.8	H	0.137504	5.85798	5.24793	5.44294	3.70044	7.21917	5.49185	10.0688	6.55459	4.70044	5.10852	5.24793	4.97728	0.137504	4.75489	4.75489	6.6865	5.79442	3.58496	4.39232	6.39232	4.93074	6.59246	0.137504	5.56986	5.9542	3.39232	5.61471	0.137504	0.137504	5.08746	6.41785	6.08746	2.70044	3.16993	5.35755	3.70044	9.13699	6.15987	2.58496	7.16993	5.18982	0.137504	0.137504	4.64386
Progressor	Male	0	17.19	L	3.98489	6.00749	5.76377	5.86625	4.87447	7.64265	6.09452	6.60486	6.38082	5.40372	5.3339	4.77259	5.51833	0.415037	5.01495	8.11027	6.58996	6.10504	4.77259	4.07325	5.40372	5.29768	5.29768	0.137504	5.89077	5.54946	4.11548	5.85383	0.137504	4.1964	5.26053	6.73245	6.05166	3.89077	2.87447	5.51833	5.3159	6.68416	5.9386	3.36923	4.41504	4.87447	0.137504	3.5025	5.29768
Progressor	Female	0	18.3	H	2.8413	7.33241	3.87447	5.54432	4.10154	7.58621	6.16323	7.44018	6.4865	5.30986	5.1565	5.07325	5.67713	0.137504	5.41504	4.79008	6.63178	6.03709	4.14296	4.9386	5.27302	5.11548	4.43741	0.137504	5.1565	5.84967	4.29768	6.01495	0.137504	3.87447	5.02975	6.4865	5.99247	2.9386	0.137504	5.8371	4.5025	6.00375	5.82443	3.66297	0.137504	3.41504	0.736966	0.137504	5.02975
Progressor	Male	1	20.39	H	2.41504	7.32942	5.65344	6.1964	3.5025	8.16407	6.11548	7.6677	6.71882	5.10154	5.14296	4.79874	5.70966	3.89077	4.02975	4.87447	7.13271	6.02975	4.07325	5.6677	5.60979	5.36923	4.79874	0.137504	5.56478	5.68182	3.8413	5.47032	0.137504	4.30986	5.77698	6.92283	6.00749	2.87447	0.137504	5.70966	4.34577	5.8413	6.50515	4.1565	5.47032	5.26053	3.5025	2.87447	5.53398
Progressor	Female	0	54.76	L	0.137504	5.87447	5.00749	4.43741	3.41504	7.30986	5.39803	6.51833	5.38082	4.62449	4.81592	4.56478	3.54432	3.77259	4.40372	5.11548	5.54432	4.89077	4.43741	4.73697	6.17326	4.81592	0.137504	0.137504	4.79008	5.07325	2.22239	5.1964	0.137504	2.9386	5.30986	5.51307	5.57491	2.9386	3.60486	5.07325	4.29768	5.66297	5.82443	1.41504	4.62449	5.07325	1.41504	1.87447	5.34577
Progressor	Male	0	46.94	L	1.32193	7.21432	5.84549	5.87036	0.137504	7.7039	6.26679	5.85798	6.33092	5.40939	4.55459	4.97728	5.59991	2.16993	5.6865	5.16993	6.87652	6.03342	4.58496	5.10852	5.44294	5.02237	6.05528	0.137504	5.22882	5.45943	2.90689	5.65821	0.137504	3.90689	5.39232	6.56224	6.19967	3.08746	0.137504	5.26679	4.2854	5.79442	5.71425	3.39232	6.39232	4.20945	0.137504	0.584963	5.59991
Progressor	Male	1	87.29	H	0.137504	5.64866	4.76377	5.44846	4.01495	7.52487	6.06967	7.02422	6.41222	5.91089	5.00749	4.53398	5.89885	0.137504	5.78572	5.43185	6.68182	5.58996	3.34577	5.5597	4.86625	5.3634	3.87447	3.27302	5.95807	5.43185	4.43741	5.78572	0.137504	2.8413	5.17659	6.835	5.98109	3.11548	0.137504	5.70506	4.9386	5.34577	5.70506	3.1964	5.3634	5.21594	3.27302	3.1964	5.46489
Progressor	Male	0	46.59	L	0.736966	5.1565	5.21594	5.89885	5.38082	7.43185	5.75933	6.24159	6.3159	5.54432	4.89077	4.79008	5.25424	3.1964	5.1565	4.5025	6.42906	6.01495	4.22239	5.1565	5.44846	5.30986	5.41504	0.137504	5.54432	5.49719	4.43741	5.64866	0.137504	3.41504	5.71882	6.4865	5.99247	1.41504	0.736966	5.44846	4.05889	5.95807	5.92283	3.66297	4.98489	4.9386	2.73697	3.11548	5.38082
Progressor	Female	1	41.75	L	4.12928	5.78136	5.2854	6.18982	4.97728	7.81057	5.96578	6.62205	6.45121	5.82018	4.78136	5.50779	5.59991	3.90689	5.87036	4.42626	7.17493	6.32193	4.88264	5.84549	5.40939	5.53916	4.12928	1.32193	5.74147	6.17991	4.04439	5.83289	0.137504	4.12928	5.79442	6.7879	6.19967	4.78136	2.90689	5.91886	4.9542	6.30378	6.08746	2.70044	4.2854	5.06609	4.16993	3.80735	6.03342
Progressor	Female	0	64.88	L	3.73697	6.04075	4.07325	5.98489	4.82443	7.59121	6.30073	5.65344	6.55203	5.53398	4.79874	4.79874	5.45396	4.23522	6.14636	8.4608	6.81805	5.77698	4.84967	4.99247	4.92283	5.03709	5.38658	2.96963	5.54946	7.08569	5.22239	6.34577	0.137504	3.79008	4.94642	6.68416	6.18653	3.73697	2.54432	6.10504	5.3159	5.97346	6.22561	4.89885	5.47032	4.89885	3.89077	3.79008	5.54946
Progressor	Male	0	9.47	L	1.32193	6.79442	5.71425	6.05528	4.93074	7.57365	6.16993	6.15987	6.49985	4.90689	5.16993	4.67243	5.50779	0.137504	5.89482	5.37504	6.87652	5.75489	3.64386	5.26679	5.50779	4.67243	6.60733	3.9542	6.01123	6.29462	4.45943	6.31288	0.137504	4.49185	5.50779	6.62205	6.09803	3.52356	0.137504	5.56986	4.67243	6.11894	6.40088	4.61471	7.01123	5.50779	2.80735	0.137504	5.79442
Progressor	Female	1	16.59	L	7.45121	11.1867	9.25267	9.77643	0.137504	9.32418	8.85331	8.2384	9.08746	7.76155	8.18982	9.25385	10.5613	5.83289	9.07682	7.65821	8.71425	9.06743	8.84706	9.21675	7.56605	9.03067	7.77149	6.44294	9.82814	7.67243	6.97728	8.64566	5.10852	6.90689	8.45533	7.89482	3.16993	0.137504	0.137504	8.37504	8.69349	8.21189	7.09276	5.78136	8.10329	9.03892	7.85175	7.56224	10.0647
Progressor	Male	0	14.17	H	2.87447	9.24872	4.84967	5.54946	3.73697	7.44984	5.73697	10.4087	6.2062	4.66297	5.75043	4.41504	6.23522	1.73697	5.18322	4.44846	6.3634	5.3339	4.27302	5.22239	5.01495	5.43741	4.82443	0.415037	5.91488	5.76377	4.48113	5.18322	0.137504	3.22239	5.53398	6.48113	5.18322	0.137504	3.73697	5.36923	4.27302	9.45396	5.9386	4.02975	5.43741	4.82443	0.137504	3.9386	5.65344
Progressor	Female	0	16.32	H	0.137504	5.85798	6.18982	5.45943	4.9542	7.49586	5.83289	6.35755	6.40939	5.65821	4.85798	4.52356	4.75489	0.137504	4.90689	5.20945	6.70044	5.47573	3.39232	5.10852	5.71425	4.9542	5.78136	0.137504	5.08746	5.75489	3.9542	5.72792	0.137504	3	5.44294	6.43463	6.22882	1	0.137504	4.88264	4.80735	5.90689	6.06609	3.90689	6.84549	4.35755	3	0.137504	5.55459
Progressor	Male	0	19.67	L	5.14975	9.82972	3.85798	7.14975	4.9542	7.75489	7.03892	5.97728	6.84549	5.06609	6.32193	6.30378	5.83289	0.137504	6.08746	4.64386	7.11894	6.70736	5.55459	6.40939	6.37504	6.33985	4.04439	0.137504	6.58496	5.85798	2	6.85798	2.58496	5.80735	6.90689	6.75489	5.97728	4.16993	3	6.47573	5.91886	6.36632	6.12928	4.24793	4.55459	6.59991	1	0.137504	6.01123
Progressor	Female	0	16.27	L	4.02975	5.57994	4.38082	5.80305	4.51307	7.33836	5.86625	5.85383	6.25424	4.92283	5.24159	5.20294	5.75043	2.96963	5.10154	4.30986	6.83078	5.92679	5.05889	4.94642	5.27922	5.42066	4.57491	0.137504	5.08037	5.70966	4.1565	5.69581	2.11548	4.44846	5.16323	6.48113	6.14636	1.5025	2.96963	5.43741	4.51307	5.59495	6.27302	4.1565	4.89885	5.03709	2.96963	2.87447	4.63421
Progressor	Female	0	26.51	H	0.137504	5.05889	4.27302	5.20294	3.43741	7.43324	5.60979	5.59495	6.1565	4.38082	4.38082	4.07325	4.23522	0.137504	4.30986	3.98489	6.32793	5.45396	0.137504	4.23522	5.22239	4.94642	0.415037	0.137504	5.01495	5.60979	3.36923	5.4865	0.137504	2.77259	4.51307	6.83078	5.97346	3.56478	0.137504	4.89885	4.63421	5.18322	5.69581	3.05889	3.89077	4.44846	2.96963	0.137504	4.51307
Progressor	Male	0	42.2	H	7.86522	6.77698	4.59495	5.63421	4.81592	7.75933	5.94642	6.29768	6.03709	5.30986	4.89077	4.68182	4.81592	2.5025	5.48113	4.9386	6.53398	5.60486	4.56478	5.60486	5.46489	4.79008	2.8413	0.137504	5.30986	5.60486	4.91488	5.71882	0.137504	3.77259	5.41504	6.51043	5.79874	4.53398	2.22239	5.27302	4.89077	9.5597	6.35168	3.87447	3.96963	5.11548	2.22239	4.01495	5.09452
Progressor	Female	0	6.24	L	0.137504	5.76818	5.47573	5.9542	4	7.49185	5.62936	6.46761	6.29462	5.40939	4.93074	5.08746	5.44294	2.16993	5.98868	4.72792	6.67948	5.67243	4.85798	4.58496	5.30378	5.50779	4.12928	0.137504	5.06609	4.80735	4.55459	5.59991	2	3.24793	5.37504	6.49985	5.2854	0.137504	0.137504	5.53916	4.83289	5.62936	5.80735	0.137504	4.61471	4.72792	4.04439	0.137504	4.78136
Progressor	Male	0	41.51	L	3	7.39232	6.30378	5.80735	4.90689	7.71425	6.14975	6.33985	6.50779	5.72792	5.61471	5.2854	6.30378	3	5.90689	5.35755	6.59991	6.04439	0.137504	5.24793	5.2854	5.24793	4.42626	2.45943	5.49185	5.75489	5.04439	5.98868	0.137504	3.90689	5.49185	6.97728	6.14975	3.08746	2	5.70044	5.2854	6.97728	6.44294	0.584963	4.64386	5.67243	3.90689	1.58496	5.88264
Progressor	Female	0	60.23	L	0.137504	5.49185	8.18735	6.32193	4.80735	7.77479	6.08746	6.31288	6.56224	5.26679	4.90689	5.24793	5.6865	4	5.16993	6.02237	6.56224	6.14975	5.04439	5.49185	6.49185	5.58496	3.64386	0.137504	5.62936	6.02237	4.32193	6.17991	0.137504	4.39232	5.61471	6.88874	5.52356	3.58496	0.137504	5.76818	5.44294	5.70044	6.35755	3.58496	4.32193	4.9542	3.58496	0.137504	5.78136
Progressor	Female	0	57.08	L	3.70044	6.09803	5.20945	5.93074	4.32193	7.87958	5.56986	6.39232	6.90689	6.71425	5.24793	5.45943	6.09803	0.137504	5.58496	6	6.83289	5.83289	4.78136	4.12928	6.52356	5.75489	5.45943	0.137504	6.2854	5.9542	4.52356	5.61471	0.137504	4.52356	5.67243	6.55459	5.40939	2.32193	0.137504	5.6865	4.42626	5.83289	5.93074	3.45943	6.58496	5.85798	0.137504	2	6
Progressor	Female	1	83.7	L	4.44846	5.91488	5.79008	6.08392	4.74595	7.95323	6.07325	6.35462	6.80521	5.72338	5.1224	5.75043	5.6677	2.54432	5.82867	7.20294	6.93467	6.30073	5.03709	5.3159	6.10504	5.97346	5.29768	1.9386	5.82867	6.0625	4.92283	6.23522	3.36923	5.42066	5.75043	6.94056	6.00749	4.74595	1.5025	6.22561	4.57491	6.37214	6.12584	3.79008	5.05889	5.51833	3.68182	4.1565	5.63904
Progressor	Female	1	44.96	L	2.66297	6.13614	4.41504	5.70966	2.41504	7.59495	5.86625	6.26366	6.70506	5.10154	4.34577	3.14296	5.56478	2.54432	5.65344	5.47032	7.20783	6.17659	3.73697	5.03709	6.00749	5.18322	4.23522	0.137504	5.96193	5.62449	4.11548	5.9386	0.137504	3.14296	5.59495	6.66297	6.23522	4.1565	0.415037	5.86625	4.77259	5.72338	5.76377	3.73697	5.18322	5.68182	3.98489	3.05889	5.43741
Progressor	Male	0	8.22	NA	2.77259	6.3634	5.1224	5.63904	4.84967	7.39089	5.57994	6.22561	6.34577	5.16323	4.1565	4.44846	4.1964	0.137504	5.51833	4.87447	6.8928	5.29768	3.29768	5.1224	6.09452	4.79874	5.35168	0.137504	5.60979	5.79008	3.89077	6.13614	0.137504	4.51307	5.03709	6.58246	6.08392	4.23522	0.137504	5.54946	4.79874	5.35168	5.70966	4.1565	6.05166	5.1224	0.137504	0.137504	4.89885
Progressor	Female	0	5.29	H	0.137504	7.09099	5.72338	6.4567	2.96963	7.86005	5.97346	6.52095	6.48918	4.99247	7.86315	5.51833	6.24476	0.137504	5.4865	4.69116	8.09715	6.00749	5.20294	5.47032	6.83078	5.03709	7.50647	0.137504	6.48113	5.80305	1.22239	6.51307	2.27302	2.77259	5.57994	6.56732	5.79008	3.14296	0.137504	6.01866	5.42066	6.30986	5.89077	1.5025	7.65702	5.82867	4.30986	0.137504	6.47303
Progressor	Male	0	9.63	H	2.16993	9.05799	4.20945	5.53916	4.61471	7.24793	5.82018	5.84549	6.41785	4.90689	5.62936	3.75489	4.04439	2.80735	5.37504	5.18982	6.46761	5.74147	0.137504	4.80735	6.04439	5.06609	3.52356	0.137504	5.20945	5.10852	5.12928	5.10852	0.137504	0.137504	4.78136	6.40088	6.21917	2.70044	0.137504	5.10852	1.32193	5.59991	5.79442	3.64386	5.16993	4.42626	0.137504	0.137504	4.67243
Progressor	Female	0	9.6	H	4.53398	7.24476	6.08037	6.35168	4.8413	7.78572	6.40372	7.30073	6.53398	5.71882	6.3339	5.94642	6.16323	4.22239	5.41504	5.57491	7.27767	6.22239	5.11548	5.92283	6.95031	5.87447	5.66297	1.87447	6.24159	6.35168	5.34577	6.43741	1.41504	4.86625	5.94642	6.92679	6.51043	3.27302	1.41504	5.81164	5.27302	6.4865	6.67478	3.77259	6.4865	5.69116	4.22239	4.36923	6.03709
Progressor	Male	0	8.19	NA	0.137504	6.85383	5.54432	5.41504	0.137504	7.33241	5.54432	6.76377	6.29768	4.70966	4.10154	4.79008	4.89077	0.137504	4.14296	6.51833	7.05709	6.01495	4.29768	4.81592	6.4457	5.07325	5.23522	0.137504	5.38082	5.67713	2.9386	5.44846	0.137504	2.36923	5.1964	6.72338	5.82443	3.11548	0.137504	5.02975	4.22239	5.44846	5.71882	0.137504	6.08037	4.98489	0.137504	0.137504	4.89077
Progressor	Male	0	14.02	L	1.22239	6.22561	5.98489	5.79008	4.1964	7.56478	6.05166	6.35462	6.75933	5.45396	8.27767	4.84967	4.77259	0.137504	5.26053	4.02975	6.88671	6.13614	4.71882	5.18322	6.29155	5.22239	5.9386	0.137504	5.81592	5.59495	4.57491	6.12584	1.73697	0.137504	5.80305	6.66297	6.05166	3.22239	3.8413	5.53398	4.99247	5.40372	6.13614	4.57491	8.38945	5.36923	0.874469	3.22239	5.14296
Progressor	Male	1	29.76	L	6.63904	7.64145	7.64866	8.62814	0.137504	8.29997	7.41504	8.29768	7.48113	6.80305	7.18653	7.38082	8.81592	2.05889	7.60486	5.38082	8.37793	6.98489	7.03526	7.39803	6.65344	7.30986	6.35168	3.27302	8.17326	6.10154	5.30986	7.38082	4.68182	5.66297	7.05709	7.40656	5.96963	0.137504	0.137504	7.0625	7.25424	7.10504	6.53398	4.65344	7.04075	7.38082	6.68182	6.06967	8.44984
Progressor	Male	0	48.25	NA	3.34577	6.06967	5.57491	5.91089	5.13614	7.87447	6.16323	10.495	6.47032	5.51307	5.57491	5.30986	5.71882	3.11548	5.66297	4.98489	7.18157	6.36048	4.9386	4.9386	6.23202	5.23522	5.51307	3.71882	5.82443	5.46489	5.3634	5.99247	1.11548	5.02975	5.51307	6.72338	5.96963	3.54432	0.736966	5.44846	5.1964	5.74595	5.57491	3.96963	5.1565	5.27302	4.68182	3.96963	5.84967
Progressor	Female	0	74.41	L	0	5.20945	4.52356	5.70044	3.70044	7.61471	5.72792	6.59246	6.22882	5.08746	4.58496	4.85798	5.22882	0.137504	5.61471	5.26679	6.58496	5.64386	3.80735	4.70044	6.39232	4.64386	3.80735	0.137504	5.58496	5.30378	3.58496	6.12928	0.137504	0	5.39232	6.50779	5.71425	0	0	5.47573	4.24793	5.40939	5.42626	3.24793	4.52356	4.85798	2.80735	0.137504	4.70044
Progressor	Female	0	36.62	H	0.137504	5.44846	4.43741	4.81592	3.71882	7.66652	5.84967	9.85591	5.96963	4.05889	4.22239	4.05889	5.07325	1.87447	4.26053	4.70966	6.86625	5.69116	3.54432	4.68182	5.77259	5.11548	4.36923	0.137504	5.30986	5.49719	4.29768	5.41504	0.137504	2.73697	4.9386	6.65344	6.08037	2.22239	0.137504	5.07325	4.9386	7.00749	5.82443	4.14296	4.76377	5.1565	0.137504	0.137504	5.11548
Progressor	Female	0	44.41	L	2.9386	5.44846	5.54432	5.84967	2.8413	7.67007	5.98109	6.56478	6.36923	5.48113	4.89077	5.1964	5.29155	0.736966	5.44846	4.89077	6.55714	6.05889	4.8413	5.13614	5.51307	5.23522	3.11548	0.736966	4.98489	5.49719	4.68182	5.58996	1.41504	3.87447	5.82443	6.5025	5.86212	4.26053	2.73697	5.07325	4.9386	5.02975	6.15313	4.43741	3.54432	5.13614	3.11548	1.41504	4.8413
Progressor	Male	0	60.4	L	0.137504	5.05166	0.137504	5.95807	0.137504	7.42766	5.17659	5.70506	6.06967	3.1964	4.18322	4.10154	4.70966	0.137504	3.71882	4.53398	6.27922	5.48113	3.34577	5.05166	6.11201	5.29155	4.29768	0.137504	5.29155	5.41504	2.62449	5.48113	0.137504	0.137504	4.81592	6.36923	5.52878	3.77259	0.137504	5.09452	3.1964	5.21594	5.46489	0.137504	3.60486	4.70966	0.137504	0.137504	4.53398
Progressor	Male	0	41.75	L	3.71882	6.52617	5.71882	6.17326	3.60486	9.63511	5.67713	5.91089	6.57238	5.46489	5.05166	5.29155	6.49452	0.137504	5.39803	4.91488	6.94447	5.52878	4.40372	5.58996	6.64626	5.21594	4.91488	0.137504	5.78572	5.49719	3.34577	6.09099	1.41504	2.8413	5.91089	6.64626	5.07325	0.137504	0.137504	6.13271	5.05166	5.63421	6.09099	0.137504	4.47032	5.43185	1.66297	1.11548	5.70506
Progressor	Female	0	39.97	H	3.9386	5.96193	6.54432	6.23522	4.1964	7.81592	5.73697	6.59743	6.34577	5.6677	5.36923	5.63904	6.13614	4.11548	5.70966	5.36923	6.58996	5.18322	5.47032	5.62449	6.58996	5.62449	4.66297	0.137504	5.57994	5.92679	4.77259	6.05166	0.137504	4.41504	5.99624	6.99812	5.72338	5.08037	0.137504	5.43741	5.01495	5.92679	6.23522	0.415037	5.5025	5.53398	3.9386	2.41504	6.44018
Progressor	Female	1	33.04	L	4.27302	8.36778	6.58996	6.79225	0.137504	7.75043	6.29155	6.71882	7.49452	5.79008	5.9386	6.42347	7.20294	0.137504	6.2062	5.03709	6.75933	6.44846	5.51833	5.97346	5.81592	6.17659	5.22239	0.137504	8.52095	5.81592	2.41504	6.51307	0.137504	4.41504	6.66297	6.46489	5.73697	0.137504	0.137504	6.14636	5.72338	6.97537	5.47032	3.05889	4.82443	6.25424	5.3339	4.11548	7.15313
Progressor	Female	0	68	NA	3.56478	5.3159	4.94642	5.8413	0.137504	7.65344	5.77698	5.76377	6.58996	5.01495	5.03709	3.05889	5.96193	2.87447	5.29768	4.54432	6.48918	5.96193	4.69116	5.29768	5.62449	5.26053	3.8413	0.137504	5.70966	5.69581	3.79008	5.90288	0.137504	5.3159	5.68182	6.60486	5.36923	4.41504	0.137504	5.10154	5.5025	6.13614	5.85383	4.1964	4.60486	5.3159	3.9386	0.137504	5.73697
Progressor	Male	0	36.25	NA	4.26053	7.72565	6.01495	5.74595	3.11548	8.03159	6.1224	6.5025	6.70966	6.18322	5.79874	5.84967	6.4457	4.3339	6.18322	5.61961	6.80305	6.29768	5.05166	5.69116	5.94642	6.11201	4.53398	0.137504	6.14296	5.92283	4.47032	6.30682	2.22239	5.41504	5.66297	6.76377	5.78572	3.27302	1.41504	6.04803	4.3339	5.82443	6.62449	4.43741	4.96193	5.41504	1.87447	0.137504	5.95807
Progressor	Male	0	14.83	NA	0.137504	7.05347	5.81592	6.01866	1.73697	7.69581	6.02975	6.99247	6.46489	5.42066	5.26053	5.36923	6.21594	2.87447	5.65344	5.47032	7.75043	6.3634	4.89885	4.96963	6.88671	5.01495	5.59495	0.137504	5.43741	4.82443	3.8413	6.13614	0.137504	4.60486	5.43741	6.68416	5.53398	4.71882	0.137504	6.07325	5.26053	6.73922	6.1964	5.53398	5.76377	5.47032	0.137504	0.137504	5.91488
Control	Female	0	5.35	H	0.137504	6.53916	4.90689	5.20945	4.04439	7.9542	6.11894	6.84549	6.14975	5.02237	4.75489	3.32193	5.16993	4.52356	5.20945	4.08746	6.70736	5.65821	3.58496	4.49185	6.52356	5.18982	6.45943	0.137504	5.16993	5.20945	5.08746	6.14975	0.137504	1.58496	5.32193	6.55459	6.03342	4	3.58496	5.42626	4.08746	5.72792	6.05528	4.12928	6.16993	4.85798	0	0	4.58496
Control	Female	0	7.11	H	0.137504	5.61961	0.222392	5.39803	4.10154	7.64506	5.70506	7.07325	6.17326	4.47032	5.43185	3.71882	4.86625	1.66297	5.60486	4.86625	6.42906	5.60486	3.60486	5.21594	5.73245	5.3634	3.34577	0.222392	5.32793	5.87447	4.10154	5.75933	0.137504	0.222392	5.29155	6.60239	5.61961	3.11548	0.736966	5.29155	3.48113	5.86212	5.93467	2.22239	4.96193	4.65344	1.87447	0.137504	4.70966
Progressor	Male	1	14.45	L	4.12928	7.10852	6.82018	6.2854	5.39232	7.78136	6.42626	7.87652	6.79442	5.47573	5.20945	5.78136	6.26679	0.137504	6.10852	5.96578	6.75489	6.2854	4.90689	6.09803	6.75489	6.01123	5.9542	2.32193	6.02237	6.2854	5.24793	6.22882	3.32193	4.80735	6.02237	7.08746	6.31288	4.58496	4.32193	5.9542	5.02237	6.16993	6.20945	3.90689	6.59991	5.83289	3.45943	4	6.21917
Progressor	Female	0	44.37	H	2.32193	9.83684	4.83289	5.64386	3	7.82655	6.06609	8.58496	6.33985	4.64386	4.32193	4.80735	5.62936	3	4.93074	4.90689	5.97728	5.88264	4.45943	5.61471	5.89482	5	4.45943	0.137504	6	4.9542	3	5.67243	0.137504	2.80735	6.82018	6.58496	6.02237	2	0.137504	5.67243	4.58496	5.87036	6.16993	2.70044	3.32193	5.24793	0	0.137504	5.39232
Control	Female	1	1.07	L	0.137504	5.93074	6.48382	5.58496	4.45943	7.67948	6.39232	5.9542	6.40939	5.52356	4.97728	5.22882	4.70044	3.45943	5.20945	5.04439	7.14466	5.97728	3.16993	4.75489	6.02237	5	6.84549	0.137504	5.55459	6.10852	4.88264	5.45943	3.32193	3.70044	5.2854	6.98868	6.41785	3.90689	3	5.20945	4.83289	5.55459	6.56986	4.12928	8.64746	4.97728	0.584963	3.16993	5
Control	Female	1	8.53	H	3.68182	5.16323	4.51307	4.79874	1.73697	7.13271	4.94642	5.3339	5.53398	4.44846	3.8413	3.98489	3.8413	0.874469	4.92283	4.23522	6.8806	3.98489	2.96963	4.30986	5.60979	3.14296	5.54946	0.137504	4.63421	4.89885	4.63421	4.69116	0.137504	3.14296	4.48113	6.09452	6.05166	0.874469	1.5025	5.22239	4.38082	5.51833	5.45396	2.77259	5.03709	4.57491	0.137504	3.14296	5.10154
Control	Female	1	43.6	L	0.137504	7.51175	4.08746	6.70736	2.32193	7.65464	5.32193	6.2854	6.09803	4.35755	6.61471	1.58496	4.49185	0.137504	4.70044	3.85798	7.01123	5.2854	0.137504	4.32193	6.39232	5.08746	6.18982	0.137504	4.80735	5.24793	3.16993	5.16993	0.137504	3.80735	4.72792	6.27612	5.49185	3.24793	0.137504	5.33985	1.80735	4.90689	5.6865	0	7.06609	4.90689	0.137504	0.137504	4.52356
Control	Male	1	43.69	L	0.137504	5.26053	5.29768	5.03709	2.11548	7.49452	5.1224	7.2127	6.01866	5.18322	5.01495	4.27302	3.5025	3.5025	4.48113	8.36996	6.61961	5.51833	1.9386	4.48113	5.59495	4.82443	1.73697	0.137504	4.77259	5.56478	4.02975	4.92283	1.22239	4.1964	4.99247	6.43185	5.36923	4.11548	2.66297	5.14296	4.27302	4.94642	5.81592	0.137504	4.54432	4.34577	0.137504	0.137504	4.79874
Control	Female	1	41.02	L	4.96193	6.54174	5.84967	6.82867	2.8413	7.92283	6.54174	6.75711	6.67478	5.8371	5.61961	6.37793	7.49719	3.48113	6.00375	4.98489	5.57491	6.57238	6.13271	6.30682	6.4457	6.46216	5.21594	0.137504	6.92679	5.70506	0.137504	6.36048	3.34577	2.73697	6.76377	6.15313	5.88671	1.11548	0.137504	5.88671	5.88671	6.70966	5.8371	3.1964	5.25424	6.4457	4.76377	4.81592	7.09979
Progressor	Male	0	14.08	NA	3.85798	5.84549	4.72792	5.96578	4.35755	7.35315	5.96578	6.05528	5.74147	5.02237	4.83289	4.78136	5.74147	0.137504	5.18982	4.78136	7.00562	5.79442	4.49185	4.83289	5.83289	5.6865	5.94251	0.137504	5.37504	6.01123	2.32193	5.64386	0.137504	0.137504	5.33985	6.43463	5.89482	0.137504	0.137504	5.44294	4.45943	5.84549	5.62936	0	8.22641	5.40939	0.137504	0.584963	5
Control	Male	1	44.22	L	3.27302	7.28232	6.2127	6.65344	3.48113	8.07771	6.3159	7.51307	6.42906	5.74595	4.70966	6.13271	6.63904	0.137504	6.10154	5.46489	6.73697	6.28848	5.25424	5.60486	6.85383	5.69116	5.11548	0.137504	6.4865	5.96963	3.54432	6.16323	0.137504	5.29155	5.96963	6.72338	5.30986	3.41504	0.137504	6.08037	5.30986	6.3339	6.01495	2.05889	6.27922	6.02606	4.36923	3.96963	6.35168
Progressor	Male	0	15.92	NA	0.137504	5.96193	4.92283	5.59495	5.05889	7.38658	6.32793	6.39803	6.49719	4.92283	4.77259	4.96963	5.05889	0.137504	5.01495	4.77259	6.65583	5.91488	2.87447	5.18322	5.53398	5.22239	4.57491	0.137504	5.43741	5.75043	3.14296	5.68182	0.137504	2.41504	5.3339	6.70506	6.1964	3.14296	0.137504	5.38658	4.60486	5.65344	5.92679	0.137504	5.68182	4.66297	0.137504	3.05889	4.48113
Progressor	Male	0	14.52	NA	1.80735	6.06609	5.52356	5.76818	4.67243	7.64746	5.74147	6.46761	6.62205	5.04439	4.42626	5.37504	5.56986	0.137504	5.24793	5.47573	6.88874	5.62936	4.90689	4.42626	5.42626	5.26679	4.9542	2.16993	5.58496	5.87036	4.72792	5.83289	0.137504	2.90689	5.80735	6.62936	6.19967	2.32193	0.584963	6.09803	4.90689	5.83289	5.70044	1.80735	6.14975	5.22882	3.24793	3.39232	6.14975
Progressor	Male	0	15.96	NA	0.137504	5.75489	4.93074	5.55459	4.67243	7.5812	7.09276	6.11894	8.34651	5.44294	4.83289	6.33092	5.96578	1.32193	4.85798	4.61471	6.32193	5.91886	4.90689	4.61471	4.97728	5.10852	4.88264	0.137504	9.87882	5.6865	2.90689	5.47573	0.137504	4.2854	5.30378	6.66534	5.87036	4.61471	0.137504	5.40939	4.2854	5.82018	6.46761	3.08746	4.72792	3.16993	0.137504	0.137504	5.30378
Control	Female	1	53.42	L	3.92283	5.79874	4.98489	6.4457	3.96963	7.87447	6.35168	5.69116	8.74707	6.05889	5.54432	5.38082	6.18322	0.137504	5.54432	6.8413	6.42066	6.27922	4.3339	5.81164	6.18322	5.61961	3.77259	0.137504	10.3714	6.10154	4.9386	5.84967	0.137504	4.73697	5.92283	6.82867	6.16323	3.82443	0.137504	5.81164	5.07325	6.81592	6.17326	3.66297	5.38082	5.66297	2.73697	3.41504	5.77259
Progressor	Female	0	15.61	NA	3.1964	5.84967	5.25424	6.02606	4.70966	7.6736	5.99247	6.36048	6.34282	5.32793	5.96963	4.81592	6.37793	3.60486	6.01495	5.00749	6.39518	6.09099	3.66297	5.49719	5.49719	5.43185	5.60486	0.137504	5.54432	5.92283	4.65344	5.78572	0.137504	3.92283	5.49719	6.73019	5.87447	3.41504	3.11548	5.69116	5.09452	6.19311	6.15313	4.40372	5.84967	5.64866	2.05889	4.40372	5.64866
Progressor	Female	0	12.23	NA	5.01495	6.67007	5.82867	6.38945	5.54946	7.75377	6.44018	6.30073	6.8806	6.04075	5.26053	6.04075	6.81805	0.137504	5.76377	5.5025	7.16825	6.80521	5.69581	6.31892	5.82867	5.97346	5.08037	0.137504	6.8806	6.33688	4.96963	6.64866	3.43741	5.10154	6.48918	7.04257	5.95031	4.30986	0.137504	6.59743	5.63904	5.6677	6.31892	5.42066	5.96193	6.22561	5.3159	4.57491	6.28232
Control	Female	1	40.69	L	0.137504	5.95807	4.59495	5.81164	3.27302	8.02606	6.36923	6.10154	6.51833	5.23522	4.89077	5.43185	5.38082	2.73697	5.00749	5.02975	6.95031	6.01495	4.10154	5.41504	6.52617	5.30986	2.9386	0.137504	6.06967	5.63421	4.10154	6.04803	0.137504	3.77259	5.71882	6.82231	6.06967	3.92283	0.137504	5.69116	4.68182	6.16323	5.75933	4.43741	4.59495	5.41504	0.137504	0.137504	5.60486
Progressor	Female	0	36.57	NA	1.73697	6.73245	5.68182	6.2062	4.71882	7.51833	6.38082	6.46489	6.41504	5.62449	4.71882	5.26053	6.1565	0.137504	5.59495	4.77259	6.69813	6.00749	5.18322	4.87447	5.79008	5.43741	4.96963	1.9386	5.26053	5.73697	4.27302	5.70966	0.415037	3.73697	5.90288	6.57491	5.73697	3.22239	0.415037	5.96193	4.69116	6.1964	6.38082	4.07325	5.3339	5.62449	4.57491	3.36923	5.62449
Progressor	Female	0	16.36	NA	0.137504	8.21108	5.3159	6.11548	4.57491	7.83815	5.86625	6.5597	6.60486	5.26053	5.20294	4.92283	5.65344	2.87447	4.79874	4.41504	6.87447	5.76377	3.8413	5.01495	5.24159	5.14296	5.68182	0.137504	6.77917	6.22561	3.14296	5.91488	0.137504	4.02975	5.59495	6.54432	6.32793	3.62449	2.11548	5.99624	5.20294	5.98489	5.99624	2.54432	5.81592	5.43741	1.73697	1.22239	5.54946
Control	Female	0	30.68	NA	6.21917	7.64024	7.633	8.11894	4.35755	8.65642	7.24793	6.97154	7.69	6.15987	6.88874	7.18488	7.83605	0.137504	7.08215	6.33092	7.55842	7.36194	6.86419	7.37069	6.8009	7.224	6.21917	5.56986	7.49586	6.40088	5.89482	7.16491	4.70044	6.25739	7.2854	7.58871	5.18982	4.55459	0.137504	7.10329	7	7.00562	6.65105	5.50779	5.45943	7.12412	3.75489	5.33985	7.81378
Progressor	Female	0	13.51	NA	0.137504	5.9386	4.54432	5.5025	2.66297	7.51833	6.08392	6.26366	6.32793	5.47032	5.22239	4.54432	5.26053	0.137504	5.5025	4.66297	7.00375	5.9386	3.89077	4.34577	5.08037	5.22239	3.62449	0.137504	5.53398	5.9386	3.79008	6.09452	0.137504	1.73697	5.59495	6.67713	6.13614	0.137504	1.9386	5.14296	4.27302	6.02975	5.60979	0.137504	4.71882	4.92283	0.137504	0.137504	5.70966
Control	Female	0	55.53	NA	5.59495	7.17825	7.67478	8.07325	4.07325	8.29155	7.42906	7.08037	7.98774	6.49719	6.77259	7.52617	8.48516	0.137504	7.22721	5.81592	8.05166	7.40372	6.96386	6.74595	6.90489	7.10154	6.41504	0.137504	8.07325	6.58996	5.79008	7.24159	1.73697	6.01866	7.22239	7.16323	5.65344	0.137504	0.137504	6.94056	6.81164	6.69116	5.8413	4.02975	6.94642	6.99247	5.6677	5.65344	8.01866
Progressor	Male	0	17.04	NA	4.3339	6.77698	4.59495	5.43185	3.60486	7.23042	5.49719	6.04803	6.28848	4.10154	4.91488	5.05166	6.00375	3.77259	5.43185	4.86625	6.00375	5.98109	5.32793	5.02975	5.09452	5.39803	4.70966	0.137504	5.74595	5.29155	3.54432	5.67713	0.137504	4.3339	5.39803	5.98109	5.46489	4.18322	0.137504	5.52878	4.59495	6.17326	6.52617	2.9386	4.53398	5.52878	3.60486	3.92283	5.99247
Control	Female	1	37.63	NA	4.55459	6.6865	6.30378	6.49985	4.12928	7.97441	6.87652	7.30834	7.10329	6.03342	5.33985	5.62936	6.77479	3.64386	5.84549	7.07146	7.73132	6.5157	5	6.25739	6.57743	6.05528	6.25739	1.32193	6.63662	5.71425	5.14975	6.46761	0.584963	5.74147	5.93074	7.6865	7.21432	2.70044	0.137504	6.2384	5.37504	6.50779	6.3837	4.64386	5.37504	5.98868	5.08746	2.45943	6.2384
Control	Female	1	37.7	L	0.137504	6.17659	7.40372	5.40372	5.16323	7.68182	5.69581	6.41504	6.21594	5.29768	4.96963	4.77259	5.3339	0.137504	5.26053	5.40372	6.8371	5.53398	3.43741	4.74595	5.77698	5.05889	2.11548	0.137504	5.76377	5.59495	4.44846	5.26053	0.137504	0.137504	5.26053	6.75266	5.57994	2.41504	2.11548	5.18322	4.82443	5.9386	5.79008	4.11548	4.41504	5.3339	2.41504	3.05889	5.59495
Progressor	Female	1	51.12	L	1.73697	6.02975	4.96963	5.91488	5.05889	7.64626	6.23522	5.98489	6.44846	5.01495	3.9386	5.26053	5.56478	4.1964	5.18322	4.82443	6.38945	5.63904	3.62449	5.56478	4.96963	5.47032	5.22239	0.137504	5.81592	5.56478	4.74595	5.76377	0.137504	4.89885	5.8413	6.49719	5.69581	3.05889	0.137504	5.10154	4.63421	5.73697	6.1964	3.62449	5.5025	5.10154	3.29768	2.66297	5.53398
Progressor	Female	0	61.25	L	3.9542	6.02237	5.52356	6.74819	4	7.71425	6.39232	6.61471	6.79442	5	5.55459	5.76818	6.76818	3.70044	6.45943	4.97728	7.10852	6.42626	5	5.93074	5.16993	5.78136	4.85798	0.137504	6.2854	5.85798	4.70044	6.2854	0.137504	3.45943	6.14975	6.78136	6.06609	3.80735	0.137504	6.06609	5.08746	6.16993	5.83289	4.70044	5.18982	5.85798	2.80735	4.75489	6.18982
Progressor	Female	0	38.73	L	2.16993	5.97728	5.02237	5.45943	4.24793	7.08746	6.10852	6.02237	6.42626	5.22882	4.45943	4.9542	5.72792	0	5.45943	4.39232	6.65821	5.53916	4	4.85798	5.24793	4.80735	4.55459	0.137504	5.02237	6.10852	4.16993	5.56986	1	4.12928	5.16993	6.80735	6.06609	1	0.137504	5.37504	4.45943	5.16993	6.13955	3.80735	3.16993	4.08746	3.16993	2.58496	4.58496
Progressor	Female	0	12.91	H	3.34577	6.96771	4.10154	5.52878	0.137504	7.48516	6.34282	5.78572	6.19311	5.3634	4.65344	4.79008	5.23522	0.137504	5.89885	4.36923	7.04075	6.13271	3.27302	4.86625	4.91488	5.05166	1.11548	0.137504	5.64866	5.61961	3.27302	5.43185	0.736966	2.36923	5.1565	6.60239	6.23202	0.137504	1.66297	5.5597	3.82443	5.49719	5.67713	0.137504	3.77259	4.86625	0.137504	0.137504	5.64866
Progressor	Female	1	43.6	H	3.79008	5.75043	6.04075	5.85383	4.57491	7.73358	6.14636	5.14296	6.35462	5.60979	4.82443	5.43741	4.92283	3.68182	5.60979	4.99247	6.71882	5.87856	4.30986	5.3159	5.36923	5.51833	4.1565	0.137504	4.99247	6.52095	4.60486	5.72338	3.22239	5.27922	5.51833	6.69813	5.51833	2.77259	3.8413	5.70966	5.3159	5.69581	5.8413	3.89077	3.56478	5.27922	3.79008	2.54432	5.16323
Progressor	Female	0	21.89	L	4.71882	8.32793	6.21594	6.71882	4.57491	7.53398	6.32793	6.81164	6.61961	5.56478	5.4865	5.82867	6.30073	4.27302	6.3634	4.79874	6.84967	6.21594	4.74595	5.43741	5.87856	5.79008	6.60486	0.415037	5.98489	6.02975	4.60486	6.25424	3.05889	4.11548	5.95031	7.02606	6.48113	2.11548	0.137504	6.27302	5.18322	5.79008	6.32793	4.1964	7.53398	5.53398	0.137504	4.11548	6.17659
Progressor	Male	1	52.91	L	0.137504	7.55331	3.36923	5.27922	4.02975	7.10154	5.56478	5.80305	6.00749	4.99247	3.8413	4.63421	4.71882	0.137504	4.57491	2.87447	6.77259	5.38658	3.62449	3.9386	4.66297	4.92283	2.11548	0.137504	5.22239	5.54946	2.96963	5.20294	0.137504	1.9386	4.34577	6.52878	6.17659	0.137504	0.137504	4.96963	4.23522	6.10504	6.16658	0.415037	3.62449	4.48113	0.137504	0.137504	3.89077
Progressor	Male	0	36.68	L	5.52878	6.8413	7.02975	7.61961	0.137504	9.44122	6.55714	7.13614	7.37214	6.20294	6.26053	7.32793	7.78245	2.8413	6.85383	4.68182	7.34133	6.61716	6.79008	6.42906	5.38082	6.80305	6.65344	0.137504	7.81805	5.66297	0.137504	6.91488	2.5025	6.08037	6.9386	6.86625	5.82443	0.137504	0.137504	6.92085	6.51043	6.56478	5.89885	2.5025	6.97346	6.80305	5.52878	4.53398	7.75266
Progressor	Female	0	34.36	L	0.137504	7.02791	5.26679	5.56986	4.08746	7.48784	6.03342	7.59619	6.48382	5.94251	8.04985	4.58496	5.50779	2	4.90689	3.32193	6.7879	5.45943	4.20945	5.02237	5.40939	5.33985	3.9542	0.137504	5.56986	5.32193	2.70044	5.61471	0.137504	4.67243	4.49185	6.97154	6.03342	2.32193	0.137504	5.22882	4.04439	5.59991	5.6865	2.16993	4.32193	4.75489	3.39232	2.45943	5.2854
Progressor	Female	1	43.71	L	2.58496	7.5157	5.70044	5.78136	4.16993	8.90087	5.75489	8.53722	6.30378	5.08746	5.89482	5.14975	5.2854	3	4.80735	4.16993	6.76155	5.67243	4.75489	4.88264	5.42626	5.06609	5.55459	0.137504	5.30378	5.64386	4.39232	5.67243	3.16993	4.04439	5.61471	6.83289	6.30378	2.58496	3.24793	6.01123	4	5.72792	6.06609	3.32193	6.33092	4.67243	3.70044	0.137504	5.71425
Progressor	Male	0	38.02	L	1.32193	5.62936	4.42626	5.37504	3.64386	7.57365	6.08746	7.71081	6.2854	5.56986	4.67243	4.49185	5.56986	0.137504	5.10852	4.39232	7.01681	6.05528	3.52356	4.64386	5.14975	5.10852	4.04439	0.137504	5.37504	5.71425	4	5.24793	0.137504	4	5.44294	6.62205	5.96578	0.137504	0.137504	5.49185	4.78136	5.55459	5.96578	4.78136	3.08746	4.24793	0.137504	0.137504	4.70044
Progressor	Male	0	32.91	H	2.22239	5.84967	5.77259	5.52878	5.02975	7.81164	6.01495	6.13271	6.36048	5.63421	5.17659	5.34577	5.57491	2.5025	5.75933	4.91488	6.64626	5.74595	4.14296	5.48113	5.30986	5.71882	4.26053	2.73697	5.5597	5.64866	3.66297	5.84967	0.137504	3.66297	5.63421	6.87856	6.05889	2.9386	3.54432	5.23522	4.62449	5.69116	6.26053	4.8413	4.22239	5.11548	2.5025	2.73697	5.23522
Progressor	Male	0	41.51	L	0.137504	5.37504	4.58496	5.78136	4.83289	7.61839	5.89482	6.27612	6.05528	5.10852	5.10852	5.22882	5.08746	1.80735	5.74147	3.9542	6.99435	6.07682	3.75489	5.14975	5.37504	5.06609	5.72792	0.137504	5.59991	5.56986	3.64386	5.89482	1.58496	4.12928	5.12928	6.8009	6.01123	0.584963	0	5.53916	5.16993	5.79442	5.76818	4.49185	6.15987	4.72792	2.58496	0.137504	4.78136
Progressor	Female	0	67.23	L	0.137504	6.5025	4.53398	5.63421	2.9386	7.52095	5.82443	5.79874	5.94642	4.53398	4.9386	4.8413	4.98489	1.41504	5.30986	4.3339	6.76377	5.49719	0.137504	4.56478	5.02975	4.53398	4.43741	0.137504	4.5025	5.71882	3.87447	5.51307	0.137504	4.3339	5.11548	6.57238	5.96963	0.137504	2.5025	5.02975	5.13614	4.89077	5.96963	0.137504	4.5025	4.8413	4.05889	2.9386	5.30986
Progressor	Male	0	28.93	H	3.32193	6.24793	5.10852	6.26679	4.16993	7.66888	6.53916	6.33092	6.62205	5.32193	5.33985	5.24793	5.9542	4.52356	5.98868	5.04439	6.98868	6.20945	5.44294	5.58496	5.6865	5.83289	4.64386	0.137504	6.02237	6.43463	5.16993	6.08746	2.32193	4.70044	5.58496	6.9542	6.02237	4.52356	3.08746	6.06609	5.39232	5.61471	6.58496	4.32193	4.58496	5.2854	4.12928	3.70044	5.75489
Progressor	Male	0	29.21	L	2.80735	5.94251	5.75489	5.78136	4	7.77149	6.09803	6.3837	6.34873	5.50779	5.12928	5.30378	5.33985	3.85798	5.96578	4.49185	7.14466	5.94251	4.67243	4.55459	5.50779	5.37504	5.44294	0.137504	5.82018	5.40939	3.9542	5.56986	0.584963	4	5.49185	6.72792	5.45943	2.45943	1.32193	5.87036	5.35755	5.9542	5.84549	4.2854	4.67243	4.83289	4.16993	1.32193	5.59991
Progressor	Male	0	48.41	H	3.5025	5.73697	5.18322	6.05166	4.74595	7.74034	5.8413	6.27302	6.44846	5.26053	5.76377	4.94642	5.68182	2.87447	5.40372	4.82443	6.94056	6.02975	4.87447	5.29768	5.43741	5.5025	4.96963	0.137504	5.73697	5.47032	3.62449	6.0625	0.137504	4.57491	5.59495	6.73245	6.1565	3.36923	2.66297	5.81592	5.08037	5.36923	6.38082	3.9386	4.48113	4.48113	2.41504	2.87447	5.68182
Progressor	Male	1	38.38	NA	5.27302	6.89684	6.47843	6.95031	5.41504	7.88671	6.42066	7.1565	6.93271	5.98109	5.64866	6.35168	6.835	3.82443	6.23202	5.87447	7.14636	6.66059	5.89885	5.79874	5.89885	6.29768	5.57491	0.137504	6.46216	6.59495	4.8413	6.53398	3.54432	5.02975	6.18322	7.23042	6.24159	3.27302	0.137504	6.36923	5.77259	6.51833	6.10154	4.10154	5.27302	5.5597	4.29768	4.62449	7.38514
Progressor	Female	1	71.3	L	0.137504	5.72792	4.58496	5.35755	4.52356	7.73809	5.74147	6.07682	6.49985	5.50779	4.35755	5.04439	5.56986	4.35755	6.03342	5.10852	6.36632	5.98868	4.45943	4.67243	4.93074	5.10852	3.64386	0.137504	5.33985	5.79442	4.80735	5.91886	0.137504	0.137504	5.10852	6.69349	5.71425	3.08746	0.137504	5.58496	4.49185	5.53916	6.52356	4.61471	4.55459	5.55459	0.137504	0.137504	4.45943
Progressor	Female	0	34.25	NA	3.9542	7.92184	5.33985	5.89482	4.52356	7.98584	6.16993	6.45121	6.67948	5.78136	5.33985	5.10852	5.89482	1.80735	5.33985	5.62936	6.99435	6.09803	5.45943	5	5.40939	5.39232	4.55459	0.137504	5.90689	5.6865	3.16993	5.87036	2	5.6865	5.74147	6.82655	6.25739	3.32193	0.137504	5.94251	5.56986	5.94251	6.19967	5.06609	5.26679	4.67243	2.45943	0.137504	5.44294
Control	Female	1	39.79	L	5.22239	6.61961	5.96193	6.26366	4.71882	8.05709	6.4567	6.30986	6.64145	5.70966	5.22239	5.79008	6.05166	3.36923	5.80305	5.96193	7.00375	6.39803	5.51833	5.40372	7.18322	5.89077	4.96963	2.54432	6.04075	6.21594	5.20294	6.44846	4.23522	5.05889	6.05166	7.15313	6.05166	3.89077	2.87447	6.13614	5.77698	6.1565	6.17659	4.66297	5.10154	5.91488	4.23522	4.30986	6.02975
Control	Female	0	63.16	NA	3.14296	7.14805	5.4865	5.97346	4.57491	8.55011	6.21594	10.3144	6.59743	5.72338	5.24159	5.47032	5.1224	0.137504	4.96963	6.24476	7.13785	5.92679	4.44846	5.03709	6.21594	5.3159	5.38658	3.29768	5.91488	6.16658	5.1224	6.10504	0.137504	3.56478	5.57994	6.8371	6.38945	3.56478	2.77259	5.6677	5.27922	10.5904	6.28232	3.43741	5.62449	4.30986	3.98489	4.27302	6.23522
Control	Male	1	5.19	L	4.42626	6.33985	3	7.01123	5.49185	7.70736	5.72792	6.70044	6.26679	4.83289	6.50779	5.50779	5.42626	0.137504	5.49185	4.64386	6.6865	6.09803	4.42626	5.45943	6.72792	5.33985	4.75489	0.137504	6.14975	5.35755	4.45943	5.97728	0.137504	2.70044	5.37504	6.47573	5.61471	4	0	5.83289	5.08746	6.16993	5.64386	3.08746	4.9542	5.78136	0.137504	2.58496	5.64386
Progressor	Female	0	7.82	NA	3.9386	5.95031	4.30986	6.00749	3.73697	7.60239	6.57491	5.96193	6.54432	5.76377	5.1224	5.51833	5.73697	0.415037	5.10154	5.1224	6.99247	5.91488	4.1964	5.47032	6.92283	5.40372	4.41504	0.137504	5.68182	5.53398	5.05889	5.89077	0.137504	3.36923	4.96963	6.61961	6.17659	3.05889	0.137504	5.73697	5.54946	6.17659	5.73697	3.8413	6.41504	5.14296	3.05889	0.137504	5.62449
Control	Female	1	20.68	L	3.62449	6.52878	5.43741	6.08392	4.1565	7.96771	6.13614	6.39803	6.69813	5.77698	4.60486	5.36923	5.73697	3.5025	5.65344	5.01495	6.86212	5.43741	4.87447	5.14296	6.51307	5.24159	5.68182	0.137504	6.13614	5.70966	4.41504	6.02975	1.22239	4.96963	5.72338	6.66297	5.91488	3.73697	0.137504	5.96193	4.84967	6.14636	5.60979	0.137504	7.10678	5.36923	2.41504	3.14296	6.1964
Control	Female	1	3.54	L	4.68182	6.09099	5.81164	6.73019	2.05889	7.6736	6.15313	6.54174	6.58747	5.39803	5.32793	5.5597	6.46216	2.36923	5.51307	4.70966	7.131	5.99247	5.32793	6.02606	7.16155	6.01495	5.43185	0.137504	6.22239	5.8371	3.60486	6.11201	0.222392	5.13614	6.2127	6.82231	5.88671	3.71882	0.137504	5.5597	4.98489	6.17326	6.13271	3.60486	6.15313	5.70506	4.3339	3.02975	6.22239
Control	Female	1	3.54	L	0.137504	6.22239	5.81164	6.09099	4.40372	7.94349	6.23202	6.26991	6.17326	5.52878	4.96193	4.81592	5.32793	3.54432	5.70506	5.09452	6.96771	6.00375	4.86625	4.65344	7.02422	5.5597	7.14636	0.137504	5.86212	6.17326	4.76377	6.26991	0.736966	4.10154	5.43185	6.79658	6.35168	4.98489	0.137504	5.73245	5.5597	6.04803	6.11201	3.82443	6.93271	5.17659	4.40372	3.48113	5.61961
Control	Male	0	6.08	L	1.5025	5.27922	4.69116	5.63904	3.56478	7.68883	6.04075	6.01866	6.16658	5.40372	4.89885	5.03709	4.94642	2.87447	5.77698	4.79874	6.58246	5.85383	4.51307	5.35168	6.37214	4.1565	4.1964	0.137504	5.68182	5.69581	4.38082	5.57994	0.137504	3.56478	5.08037	6.67713	6.12584	2.27302	0.874469	5.08037	4.74595	5.90288	6.27302	1.5025	5.54946	4.74595	3.68182	0.137504	5.27922
Control	Male	1	5.39	L	3.68182	11.5736	5.82867	6.35462	0.137504	7.46216	6.26366	6.35462	6.42347	5.26053	4.57491	5.35168	6.80521	0.137504	6.08392	4.34577	6.95226	6.44018	5.43741	5.85383	6.01866	5.97346	5.42066	1.9386	6.14636	5.89077	0.137504	5.90288	0.137504	0.137504	5.90288	6.80521	5.27922	3.98489	0.137504	5.82867	4.74595	6.53657	5.98489	1.9386	6.80521	5.1224	0.137504	0.137504	6.59743
Control	Female	0	8.45	L	1.73697	7.14296	6.10504	5.63904	4.30986	7.51439	5.90288	6.47303	6.16658	5.29768	4.69116	4.57491	5.47032	3.14296	5.73697	5.22239	7.05347	5.90288	3.56478	5.10154	6.26366	4.41504	4.69116	0.137504	4.94642	5.63904	4.1565	5.35168	1.9386	3.22239	5.54946	6.53657	5.73697	2.41504	1.5025	5.53398	4.60486	5.35168	5.75043	0.137504	6.44846	4.84967	3.14296	0.137504	5.20294
Control	Female	0	6.17	L	0.137504	9.68475	4.52356	5.70044	3.32193	7.47168	5.70044	6.02237	6.50779	4.70044	3.70044	4.97728	5.64386	3	5.10852	4.9542	6.6865	5.70044	3.90689	5.08746	5.85798	5.45943	3.9542	0.137504	5.61471	5.44294	4.32193	5.64386	0.137504	0.137504	4.58496	6.6865	6.02237	2.80735	0.137504	5	4.64386	5.78136	6.18982	2.32193	5.9542	5.16993	2.80735	0.137504	3.39232
Progressor	Male	0	20.66	NA	6.0625	7.25109	7.55331	8.21351	3.56478	8.04621	6.92283	7.37793	7.51833	6.10504	6.26366	7.52617	8.52291	0.137504	7.4457	5.26053	7.13271	7.02052	7.04803	7.26053	6.78572	7.07503	5.5025	5.29768	8.18653	5.35168	5.3159	6.96963	2.66297	6.56732	7.41222	6.47303	2.66297	0.137504	0.137504	6.44846	7.37793	7.38658	5.70966	0.137504	6.95807	7.15313	5.81592	5.5025	8.10504
Control	Female	1	4.66	L	0.137504	5.63904	3.36923	4.51307	3.73697	7.35168	5.9386	7.98774	6.08392	5.36923	4.87447	4.94642	4.87447	3.56478	5.35168	5.10154	6.71882	5.60979	4.1565	4.84967	7.39518	4.54432	5.51833	0.137504	4.92283	5.9386	4.48113	5.76377	1.22239	4.1565	5.29768	6.60486	6.00749	4.1964	2.11548	5.01495	4.41504	5.3339	6.02975	3.9386	6.95807	4.89885	0.137504	0.137504	4.54432
Control	Male	1	5.23	L	0.137504	5.91089	7.34577	5.32793	3.34577	7.65225	5.64866	5.73245	6.11201	5.60486	5.49719	6.58747	5.00749	4.10154	6.32493	3.92283	6.68883	5.39803	3.02975	4.3339	6.00375	4.89077	9.41609	0.137504	5.88671	6.4865	5.51307	6.26053	4.53398	6.19311	5.93467	7.11548	6.06967	4.89077	0.137504	5.64866	4.43741	5.73245	6.26991	4.59495	9.33576	5.02975	1.66297	1.66297	5.60486
Control	Male	1	27.3	L	3.77259	6.40372	4.76377	6.37793	3.82443	7.52095	6.19311	6.17326	6.34282	5.30986	4.98489	4.76377	5.81164	3.41504	5.73245	5.29155	6.4457	6.30682	4.10154	5.27302	6.34282	5.46489	4.3339	0.137504	5.87447	5.71882	4.47032	5.93467	1.66297	3.66297	5.29155	6.66059	6.00375	0.137504	0.137504	5.49719	5.09452	5.93467	6.09099	4.05889	4.73697	5.39803	0.222392	1.11548	5.91089
Progressor	Female	0	10.71	H	3.54432	5.94642	5.1565	5.60486	4.56478	7.64145	6.36923	6.18322	6.46216	4.62449	4.43741	4.47032	5.30986	0.137504	5.75933	4.3339	6.72338	6.22239	3.87447	4.68182	6.835	4.98489	5.34577	0.137504	5.57491	5.71882	3.77259	5.74595	2.22239	0.137504	5.38082	6.62449	5.69116	2.22239	0.137504	5.84967	2.5025	5.41504	6.01495	2.8413	6.87242	4.47032	1.41504	0.137504	5.74595
Control	Female	1	2.95	NA	1.32193	5.44294	4.67243	5.30378	4.49185	7.36194	5.85798	6.01123	5.91886	5.44294	4.85798	4.83289	4.35755	4.20945	5.02237	5.40939	6.41785	5.53916	3.52356	5.40939	5.71425	5.44294	3.9542	0.137504	5.47573	5.35755	4.58496	5.59991	3.16993	3.9542	5.56986	6.36632	5.96578	4.39232	1	5.26679	4.90689	5.64386	6.33092	3.85798	4.93074	4.16993	2.16993	3.64386	5.10852
Control	Female	1	41.82	L	0.137504	5.67713	5.13614	5.75933	3.71882	7.47708	5.74595	7.12584	6.42906	5.05166	4.10154	4.5025	5.05166	1.41504	4.81592	4.81592	6.79008	5.21594	4.56478	5.41504	5.5597	5.39803	2.36923	0.137504	5.21594	5.32793	1.11548	5.86212	0.137504	0.137504	5.27302	6.37793	5.8371	2.62449	0.137504	5.88671	5.11548	5.1565	5.93467	0.137504	4.14296	4.65344	0.222392	0.137504	4.65344
Control	Male	1	10.76	L	0.137504	5.94642	4.76377	5.3634	4.9386	7.78572	5.74595	6.54946	6.18322	5.1964	5.11548	4.8413	5.27302	4.43741	5.41504	5.1964	7.09979	6.15313	4.36923	5.29155	7.87754	5.38082	4.89077	0.137504	4.98489	5.74595	4.26053	5.63421	0.137504	4.14296	5.38082	6.77698	6.24159	3.27302	0.137504	5.49719	5.00749	5.84967	6.01495	4.73697	5.77259	5.27302	0.736966	3.77259	5.11548
Control	Female	1	42.25	L	2.5025	6.00375	5.49719	5.91089	4.68182	7.54432	6.05889	5.93467	6.17326	5.17659	4.47032	4.53398	5.91089	0.137504	5.25424	4.59495	6.78354	5.86212	4.18322	5.05166	5.64866	5.61961	4.81592	0.736966	5.8371	5.61961	4.40372	5.81164	0.137504	4.3339	5.23522	6.62449	5.91089	3.82443	3.48113	5.61961	5.02975	5.74595	5.92283	3.02975	4.05889	5.00749	4.18322	3.1964	5.09452
Control	Male	1	45.89	L	2.11548	6.17659	5.43741	5.98489	4.34577	7.36923	6.21594	6.11548	6.53657	5.81592	4.82443	5.40372	8.03526	3.43741	4.77259	4.23522	7.20783	6.21594	4.48113	5.47032	5.60979	5.29768	4.84967	0.137504	5.86625	5.73697	3.62449	5.81592	1.22239	3.8413	5.70966	6.5597	5.81592	2.87447	2.66297	5.10154	5.29768	5.5025	6.0625	2.11548	4.82443	4.60486	1.22239	2.11548	5.79008
Progressor	Male	0	16.15	L	0.137504	6.69116	4.69116	5.40372	3.9386	7.70621	5.54946	5.62449	6.92283	5.73697	4.41504	4.82443	5.29768	3.14296	5.29768	5.03709	6.64866	5.56478	3.05889	5.36923	6.34577	5.18322	3.73697	0.137504	6.3634	5.79008	3.9386	5.59495	0.137504	3.05889	5.03709	6.66297	6.22561	3.36923	0.137504	5.79008	4.34577	5.47032	6.21594	2.66297	5.01495	4.82443	2.11548	0.137504	5.6677
Control	Male	1	15.09	L	3.48113	5.82443	5.00749	5.89885	3.60486	7.67007	5.93467	5.84967	5.8371	5.09452	4.96193	4.62449	5.48113	2.62449	5.27302	5.09452	6.73697	5.69116	4.05889	5.07325	6.42066	5.82443	5.89885	0.137504	5.82443	5.96963	2.73697	5.38082	2.22239	3.60486	5.07325	6.57994	5.23522	3.27302	2.9386	5.71882	4.96193	5.02975	5.48113	0.736966	7.27302	4.96193	4.14296	0.137504	5.71882
Control	Male	1	12.13	L	0.137504	6.42906	3.77259	5.29155	4.53398	7.64506	5.75933	6.11201	5.8371	4.14296	4.70966	3.48113	4.53398	0.137504	5.38082	5.21594	6.17326	5.1565	4.53398	4.10154	5.39803	4.91488	4.10154	1.66297	5.43185	5.75933	4.01495	5.93467	0.137504	3.60486	5.43185	6.61716	6.15313	3.71882	3.1964	5.61961	4.43741	5.49719	5.46489	4.10154	5.13614	4.8413	0.137504	0.137504	4.96193
Control	Female	1	37.67	L	1.80735	5.44294	5.33985	5.56986	3.24793	7.44708	5.83289	5.91886	6.46761	5.18982	4.72792	4.2854	5.89482	0.137504	5.40939	4.88264	6.91289	5.96578	4.2854	4.83289	5.22882	5.18982	4.12928	0.137504	5.71425	5.76818	3.9542	5.91886	0.137504	4.49185	5.47573	6.50779	6.07682	4.04439	0.137504	5.22882	4.72792	5.70044	6.03342	2.45943	4.72792	4.88264	3.45943	0	5.14975
Control	Male	1	41.68	L	2.5025	7.24	4.14296	5.49719	3.54432	7.70506	5.27302	5.96963	6.01495	4.79008	4.9386	4.22239	4.36923	2.22239	5.05166	5.41504	6.18322	4.8413	4.36923	5.71882	6.27922	4.98489	3.1964	0.736966	5.57491	5.02975	3.66297	5.87447	0.137504	3.77259	5.07325	6.08037	5.8371	4.05889	0.137504	5.13614	4.05889	5.23522	5.87447	3.27302	4.59495	5.11548	3.02975	0.137504	4.8413
Progressor	Female	0	8.66	H	1.73697	5.86625	5.22239	5.65344	5.08037	7.20783	6.02975	6.09452	6.05166	5.01495	5.16323	4.87447	5.18322	0.415037	5.81592	4.54432	6.75933	6.00749	3.73697	4.66297	5.40372	5.18322	5.5025	0.137504	5.43741	5.73697	3.62449	5.81592	0.137504	0.415037	5.22239	6.60486	5.80305	3.79008	0.137504	5.43741	4.34577	5.29768	6.05166	3.05889	6.68416	5.1224	0.415037	2.41504	5.3159
Control	Male	1	36.39	H	4.3339	6.63178	6.09099	7.66297	3.1964	8.05619	7.4108	7.15144	7.73922	5.39803	5.86212	6.99058	7.93467	0.137504	7.12067	5.78572	7.26835	7.17159	7.0625	6.8095	6.14296	6.92679	5.78572	0.137504	7.7016	6.49452	3.66297	7.52487	0.137504	4.01495	6.82231	7.131	5.46489	0.137504	0.137504	6.79008	6.13271	6.95031	6.15313	0.137504	5.67713	7.2062	5.23522	2.62449	7.55203
Control	Female	0	44.64	L	0.137504	6.02237	4.97728	6.13955	1.32193	9.04166	6.17991	6.09803	6.63662	5.32193	5.06609	5.75489	6.18982	0.137504	5.74147	6.99435	7.10329	6.27612	4.16993	6.54689	5.89482	5.59991	4.9542	0.137504	6.17991	5.59991	4	6.05528	0.137504	2.58496	6.13955	6.8009	5.96578	2.45943	0.137504	5.53916	3.39232	5.6865	6.11894	4.12928	4.67243	5.10852	0.137504	2.70044	5.94251
Control	Male	1	41.14	H	0.736966	5.29155	5.71882	5.48113	4.62449	7.4567	5.8371	8.13785	6.29768	5.51307	4.73697	4.14296	5.54432	3.77259	4.98489	4.56478	6.59495	5.60486	2.8413	5.05166	5.66297	4.70966	3.77259	0.137504	5.74595	5.02975	3.27302	5.00749	0.137504	3.41504	4.8413	6.20294	5.92283	3.66297	2.8413	5.44846	3.87447	5.57491	5.93467	0.137504	4.43741	4.14296	2.22239	1.66297	5.25424
Control	Male	1	41.04	L	2.45943	6.55459	4.93074	5.71425	4.42626	7.7211	5.91886	7.3443	6.43463	5.47573	5.02237	5.61471	5.22882	0.137504	2.90689	5.37504	7.09276	5.59991	3.58496	5.12928	5.47573	5.6865	3.9542	0.137504	5.71425	5.47573	4.04439	5.65821	0.137504	3.75489	5.26679	6.65105	6.19967	3.08746	0.137504	5.18982	5.10852	7.40514	5.83289	3.75489	3.64386	4.78136	1.80735	4.20945	5.18982
Control	Female	1	12.81	L	4.49185	7.30378	6.61471	5.75489	5.18982	7.20457	6.05528	6.5157	6.67243	5.26679	4.45943	4.88264	6.11894	0.584963	5.06609	5.53916	6.87036	5.89482	4.2854	5.33985	5.20945	5.14975	4.93074	0.137504	6.03342	5.61471	4.2854	5.74147	0	3.85798	5.22882	6.70736	5.71425	2.45943	0.137504	5.84549	5.14975	6.21917	6.19967	2.70044	6.08746	5.35755	4.12928	0.137504	5.76818
Control	Female	1	42.5	L	4.08746	6.29462	5.24793	5.72792	4.72792	7.56986	5.72792	5.88264	6.20945	5.45943	5.06609	5.58496	5.74147	3.75489	5.24793	5.24793	6.74147	5.70044	4.16993	5.58496	5.47573	5.49185	4.70044	0	5.49185	6.04439	4.55459	5.78136	0.137504	3.90689	5.62936	6.74819	6	4.2854	2.58496	5.97728	4.39232	6.40939	5.80735	3.9542	4.9542	5.18982	3.16993	3.70044	6.08746
Control	Male	1	42.28	L	0.137504	5.57994	0.137504	5.81592	4.71882	7.79333	5.6677	5.80305	6.14636	4.38082	4.02975	4.54432	4.84967	0.874469	4.84967	4.79874	6.04075	5.54946	3.62449	4.79874	3.98489	4.74595	1.5025	0.137504	4.84967	5.54946	4.07325	5.56478	0.137504	0.137504	4.63421	6.40656	5.87856	3.8413	0.137504	5.3159	3.89077	6.04075	5.4865	1.9386	3.79008	4.48113	0.137504	1.22239	4.63421
Control	Female	1	46.15	H	5.89077	7.29768	8.04075	8.29615	0.137504	9.93418	7.34282	7.36048	7.66059	6.66297	6.77917	7.28848	8.45258	0.137504	7.15313	5.73697	8.0598	7.49452	6.94642	7.00375	5.68182	7.17326	6.53657	0.137504	8.04621	6.3634	5.65344	7.45396	4.11548	5.40372	6.89885	7.31137	5.18322	0.137504	0.137504	7.31137	7.05889	7.25109	6.76598	0.137504	6.54432	7.09099	6.60486	5.79008	7.96193
Control	Female	0	21.52	L	0.137504	6.81805	4.79874	6.0625	3.89077	7.31137	5.69581	7.84444	6.40656	5.38658	5.20294	5.62449	5.8413	0.137504	5.60979	4.38082	6.83078	6.05166	3.29768	4.44846	5.16323	5.16323	4.02975	0.137504	5.45396	6.23522	0.415037	5.35168	0.137504	3.56478	5.20294	6.91687	5.81592	3.68182	0.137504	5.4865	4.89885	6.77259	6.08392	2.54432	4.38082	4.77259	2.54432	3.43741	5.87856
Control	Female	1	38.25	L	0.137504	5.22882	4.88264	5.65821	4.20945	8.03067	6.11894	6.42626	6.3837	5.37504	5.06609	4.49185	5.04439	2.58496	5.14975	4.67243	6.62205	5.47573	4.61471	4.97728	5.04439	5.2854	3.45943	0.137504	5.74147	5.56986	4.67243	5.83289	0.137504	3.24793	5.44294	6.69349	5.87036	4.2854	1.80735	5.94251	4.72792	5.14975	5.87036	3.39232	4.83289	4.61471	2.45943	2.45943	5.22882
Control	Female	1	10.02	L	0.222392	5.86212	3.82443	6.71653	4.40372	7.07325	5.78572	5.81164	6.15313	4.96193	6.02606	5.00749	5.71882	0.137504	5.30986	4.76377	6.95613	5.75933	3.96963	3.82443	5.46489	5.02975	3.92283	0.137504	5.52878	5.86212	4.10154	5.69116	0.137504	2.8413	5.57491	6.77698	5.78572	3.48113	1.11548	5.3634	3.48113	5.81164	5.75933	2.36923	5.09452	5.17659	3.71882	0.137504	5.05166
Control	Male	0	39.98	L	0.137504	5.86212	5.77259	5.95807	3.77259	7.29155	6.24159	6.82231	6.4457	5.17659	4.36923	4.96193	5.5597	4.70966	5.21594	4.65344	6.93271	5.91089	4.47032	4.86625	5.43185	5.25424	6.8095	2.36923	5.67713	5.46489	4.40372	5.89885	0.736966	6.19311	5.58996	6.67478	5.67713	3.27302	1.66297	5.64866	4.26053	5.25424	6.09099	0.222392	6.90889	5.07325	0.222392	3.82443	5.46489
Control	Female	1	9.24	H	4.94642	6.91687	5.85383	6.35462	4.89885	7.44984	6.0625	6.71195	6.75266	5.77698	6.24476	5.76377	6.59743	4.1964	6.14636	4.44846	7.04257	6.14636	4.30986	4.77259	5.69581	5.99624	4.23522	3.56478	6.53657	5.97346	4.94642	5.95031	3.29768	4.69116	5.54946	6.76598	5.75043	3.98489	2.27302	6.01866	5.9386	5.91488	5.99624	4.30986	4.44846	6.23522	0.874469	2.27302	6.38082
Control	Male	0	53.16	NA	0.137504	5.18982	5.37504	5.79442	4.61471	7.46352	5.82018	6.41785	6.48382	5.26679	4.78136	4.97728	4.97728	0.584963	5.06609	3.90689	6.76155	6.18982	4	4.93074	5.37504	5.02237	3.64386	0.137504	5.93074	5.30378	3.64386	5.44294	0.137504	2.16993	5.61471	6.45121	5.18982	0.137504	1.58496	5.59991	4.78136	5.42626	5.49185	0.137504	4.12928	5.06609	3.08746	0.137504	4.9542
Control	Female	1	40.47	L	3.08746	5.91886	5.20945	5.91886	4	7.71425	5.35755	5.70044	6.56986	5.22882	5.04439	4.35755	5.9542	0.137504	5.45943	4.70044	6.79442	6	2.80735	4.67243	4.85798	5.49185	5.90689	0.137504	5.35755	5.71425	4.16993	5.44294	1	0.137504	5.08746	6.89482	5.80735	0.137504	0.137504	5.24793	4.42626	5.42626	5.82018	2.45943	6.66534	5	0.137504	1.58496	5.61471
Control	Male	1	14.3	L	0.137504	6.04075	4.30986	5.76377	4.63421	7.71653	5.87856	7.32942	6.52878	5.75043	4.41504	4.94642	5.95031	1.73697	4.94642	4.96963	6.96963	5.85383	4.30986	5.45396	5.69581	5.3159	6.10504	0.137504	5.6677	5.72338	5.03709	5.86625	2.77259	2.87447	5.1224	6.73922	6.12584	0.874469	0.874469	5.82867	4.74595	5.75043	5.75043	3.9386	6.96386	5.01495	2.27302	3.14296	5.35168
Control	Female	1	10.03	H	2.11548	7.11201	5.65344	5.5025	4.27302	7.26053	6.13614	5.96193	6.17659	5.22239	4.54432	4.60486	5.3339	0.137504	4.87447	4.27302	6.8928	5.79008	3.56478	4.54432	5.56478	4.66297	4.30986	0.137504	5.56478	5.79008	4.66297	6.0625	2.11548	3.5025	5.43741	6.66297	5.96193	0.137504	0.137504	5.86625	4.34577	5.77698	6.0625	1.5025	5.70966	4.96963	2.11548	0.137504	5.3339
Control	Female	1	13.52	L	5.78572	9.54914	7.20131	7.40656	2.8413	7.5937	6.88468	6.63178	7.09452	6.58747	6.36923	6.8095	7.62693	3.34577	6.71653	5.32793	7.93467	7.14126	6.60239	6.54174	6.28848	6.63178	6.00375	0.222392	7.0786	6.39518	5.44846	6.82867	4.40372	5.23522	6.41222	7.04621	5.70506	0.137504	0.137504	6.71653	6.41222	6.30682	5.82443	3.34577	5.70506	6.29768	5.21594	4.29768	6.88468
Control	Male	1	50.32	L	4.1964	5.60979	4.51307	5.3339	4.02975	7.47843	5.95031	6.00749	6.09452	10.5914	4.92283	3.8413	5.43741	0.137504	4.92283	3.62449	6.99812	5.68182	3.8413	5.29768	5.62449	5.40372	4.54432	1.22239	5.73697	5.98489	4.41504	5.91488	3.5025	3.22239	5.59495	6.72565	6.00749	1.22239	1.73697	5.42066	4.66297	6.0625	5.98489	4.77259	5.81592	4.71882	1.73697	2.77259	5.22239
Control	Male	1	6.63	L	4.30986	5.72338	4.63421	5.96193	4.57491	7.21755	6.02975	5.87856	6.24476	5.1224	4.82443	4.57491	5.60979	3.43741	5.4865	4.66297	6.97537	5.80305	3.89077	5.01495	5.86625	5.03709	5.5025	0.137504	5.43741	5.3159	4.23522	5.59495	0.137504	2.96963	5.16323	6.65583	6.38945	3.56478	2.96963	5.6677	5.27922	4.66297	6.10504	2.41504	5.87856	4.99247	0.137504	3.8413	5.70966
Control	Female	0	37.26	NA	0.137504	6.32493	3.92283	5.98109	3.82443	7.17159	6.00375	7.32343	6.11201	4.65344	4.73697	4.10154	4.96193	2.9386	5.11548	4.10154	6.60979	5.46489	3.54432	3.41504	5.52878	4.73697	5.21594	1.11548	5.38082	4.59495	3.87447	5.05166	0.137504	5.32793	5.09452	6.49452	5.61961	0.222392	0.137504	5.29155	4.3339	5.17659	6.4457	0.137504	4.40372	3.41504	0.137504	0.137504	4.96193
Control	Male	1	14.34	L	7.02422	8.28848	7.85279	8.69058	3.02975	8.13528	7.94934	6.95613	7.96675	6.97919	6.97919	7.94642	9.08392	0.137504	8.1857	4.81592	8.17576	7.89885	7.37214	7.63057	6.18322	7.76266	6.70275	0.137504	8.4519	5.93467	4.01495	7.82761	4.43741	5.1565	6.66059	7.3053	4.14296	0.137504	0.137504	7.3053	7.67007	7.84025	5.29155	3.82443	7.26366	7.80198	4.70966	6.3159	8.8413
Control	Female	0	54.29	L	0.137504	5.06609	3.9542	5.22882	4.75489	8.1267	5.82018	5.74147	6.41785	5.40939	4.61471	5.22882	5.06609	2.70044	5.14975	4.97728	6.70044	6.19967	3.24793	4.42626	5.10852	4.93074	4.61471	0.137504	4.67243	5.71425	3.58496	5.6865	0.137504	3.85798	4.97728	6.75489	5.76818	3.08746	3.39232	5.52356	4.64386	4.93074	6.03342	1.32193	2.90689	4.64386	0.137504	0.584963	5.08746
Control	Male	1	39.68	L	3.29768	5.10154	4.30986	5.51833	4.60486	7.28848	5.72338	7.61348	6.40656	4.84967	5.08037	4.30986	5.35168	2.77259	5.10154	3.98489	6.81164	5.59495	4.38082	4.69116	4.94642	4.84967	6.47303	0.137504	5.3159	5.77698	4.1565	5.54946	0.137504	1.5025	5.14296	6.68416	6.26366	3.14296	0.137504	5.40372	4.63421	5.42066	6.12584	3.05889	7.82231	4.57491	0.137504	1.22239	5.18322
Control	Male	1	10.72	L	1.80735	5.33985	4.55459	5.47573	4.67243	7.20457	5.94251	5.79442	6.3837	4.93074	5.50779	4.20945	5.67243	3.85798	5.59991	4.08746	6.8392	5.79442	3.75489	5.16993	4.83289	5.33985	3.58496	0.137504	5.10852	5.74147	3.75489	5.37504	0.137504	0.137504	4.49185	6.77479	6.05528	2.70044	0	5.56986	4.97728	5.30378	5.30378	2.32193	3.80735	4.49185	2.70044	3.08746	4.75489
Control	Female	1	36.82	L	9.38514	9.04348	9.761	11.0746	0.137504	10.008	10.2242	8.75043	10.3216	8.54754	8.62083	10.4322	11.4428	0.137504	9.98821	8.08037	9.15397	10.4632	10.2188	10.6445	7.95807	10.4436	8.34725	0.137504	10.9532	8.13271	8.24159	10.1198	0.137504	7.94349	10.3227	9.10765	0.137504	0.137504	0.137504	9.95007	10.1782	9.05166	0.137504	0.137504	8.26522	10.0288	8.05076	7.75266	11.1063
Control	Female	0	22.43	L	0.137504	6.50779	4	6	4.45943	7.40088	6.52356	6.08746	6.80735	5.67243	5.16993	5.76818	5.52356	3.58496	6.09803	4.90689	6.65821	5.90689	5.18982	5.04439	4.80735	5.52356	4.49185	0.137504	5.53916	5.93074	4.85798	5.85798	0.137504	3.52356	5.61471	6.88874	6.2854	3.80735	2.16993	5.96578	5	5.90689	6.06609	5	5.26679	5.49185	3.64386	3.90689	5.90689
Control	Female	0	19.72	L	0.137504	5.87447	2.05889	5.46489	3.48113	7.53657	6.3339	6.08037	6.15313	5.21594	4.59495	3.48113	4.68182	2.62449	3.48113	4.18322	6.52617	5.46489	0.137504	4.56478	5.00749	4.73697	2.8413	0.137504	4.96193	5.52878	3.34577	5.3634	0.137504	2.8413	5.13614	6.65344	5.43185	1.11548	0.137504	4.9386	4.65344	5.93467	6.03709	3.92283	5.11548	3.34577	0.137504	0.137504	4.91488
Control	Female	0	20.82	L	2.16993	6.07682	5.96578	6.46761	4.72792	7.80413	6.66534	6.5157	6.92481	5.40939	5.70044	5.96578	6.47573	3.58496	5.6865	4.83289	6.85798	6.03342	5.40939	6.2384	5.30378	6.09803	5.26679	4.64386	6.49185	6.09803	4.90689	6.19967	3.75489	4.04439	5.90689	6.73471	5.59991	3.52356	3.24793	5.94251	5.67243	6.15987	6.19967	4.42626	4.67243	6.01123	4.12928	4.93074	6.34873
Progressor	Male	0	24.71	H	4.81592	5.70506	4.47032	5.44846	3.02975	7.72905	5.39803	6.36048	5.29155	4.59495	4.76377	5.09452	5.00749	3.54432	5.11548	4.86625	6.36048	5.3634	4.18322	4.89077	5.82443	4.53398	4.70966	1.11548	4.91488	5.32793	3.54432	5.43185	0.137504	4.47032	5.49719	6.32493	5.5597	4.76377	1.87447	5.25424	4.10154	5.46489	5.8371	3.77259	6.64626	5.29155	3.34577	2.73697	4.98489
Progressor	Female	0	47.71	L	0.137504	6.23202	5.23522	5.89885	4.81592	7.68065	6.16323	7.83394	6.40372	5.58996	4.36923	5.48113	5.70506	3.34577	5.11548	4.79008	6.8413	6.16323	4.62449	5.58996	6.05889	5.3634	4.40372	0.137504	5.78572	5.8371	4.9386	6.14296	3.27302	4.89077	5.88671	6.85383	6.35168	4.36923	1.66297	5.63421	5.07325	8.26288	6.40372	4.3339	5.41504	5.23522	3.54432	0.736966	5.87447
Progressor	Male	0	39.18	L	0.137504	5.85798	5.08746	4.97728	4.35755	7.88264	5.52356	6.2854	6.66534	4.80735	4.90689	3.58496	5.39232	3.58496	3.75489	4.80735	6.79442	5.72792	4	4.52356	5.52356	4.75489	4.9542	0.137504	5.49185	5.45943	3	5.64386	0.137504	3.9542	4.58496	6.62936	5.67243	2	0.137504	5.35755	2.80735	5.75489	5.44294	1.80735	6.72792	4.70044	0.137504	0.137504	4.9542
Progressor	Female	0	30.27	L	2.05889	6.68883	5.67713	6.28848	3.34577	7.62327	6.17326	5.58996	6.28848	5.78572	5.00749	5.05166	6.04803	2.05889	5.66297	5.05166	6.78354	5.61961	5.13614	4.76377	5.46489	5.5597	4.36923	0.137504	5.87447	5.54432	4.3339	5.77259	0.137504	4.01495	5.54432	6.54946	5.46489	3.41504	1.66297	5.5597	4.40372	5.64866	6.3339	2.05889	5.69116	5.13614	0.137504	3.02975	5.57491
Progressor	Female	0	62.05	L	3.22239	6.02975	5.16323	7.25109	4.38082	7.88162	6.98679	6.09452	7.10678	5.4865	4.34577	6.34577	6.91089	3.36923	6.13614	7.84758	5.96193	6.89885	6.32793	6.61961	6.77259	7.02606	3.73697	0.137504	6.51307	5.5025	4.11548	7.28848	3.5025	3.73697	6.49719	6.75933	5.9386	4.82443	0.137504	6.38082	6.00749	6.04075	5.81592	4.87447	4.77259	5.26053	0.137504	0.137504	6.31892
Progressor	Male	0	59.86	L	4.78136	6.49185	6.65105	6.5157	4.9542	7.79442	6.61471	7.07146	6.87652	5.50779	5.47573	5.6865	6.97154	3.9542	6.31288	5.67243	7.14466	6.2854	5.44294	5.56986	5.75489	5.75489	5.08746	0.137504	6.62205	6.29462	5.32193	6.2384	0.137504	5.22882	6.53138	6.76155	6.15987	2.80735	0.137504	6.07682	5.50779	6.01123	5.96578	4	5.76818	6.01123	4.83289	5.06609	6.3837
Progressor	Female	0	29.15	H	0.137504	6.55714	4.91488	5.43185	0.137504	7.63057	6.09099	5.58996	6.27922	4.8413	7.54045	4.65344	5.81164	3.02975	5.43185	4.53398	6.90889	5.41504	4.14296	4.18322	5.64866	5.21594	4.01495	0.137504	5.3634	5.69116	4.10154	5.49719	0.137504	4.81592	5.34577	6.46216	5.29155	2.62449	0.137504	5.32793	5.25424	5.81164	5.96963	3.48113	4.40372	4.65344	0.137504	0.137504	4.89077
Progressor	Male	0	38.94	H	4.39232	6.35755	4.72792	5.71425	4.83289	7.91289	6.10852	8.62753	6.61471	5.64386	4.70044	6	6.14975	0.137504	5.24793	5.20945	6.89482	6.29462	5	5.16993	5.39232	5.75489	5.61471	0.137504	5.90689	5.52356	5.14975	6.08746	0.584963	4.83289	5.80735	6.67243	5.83289	0.137504	3.45943	6.10852	5.12928	6.10852	6.16993	3.32193	5.35755	5.40939	3.16993	0.137504	5.87036
Progressor	Female	0	26.73	NA	2.5025	6.14296	5.43185	5.43185	4.62449	7.60115	6.3159	5.66297	6.47032	5.69116	4.98489	5.63421	5.25424	0.137504	5.27302	5.41504	6.8413	6.03709	4.43741	4.89077	5.41504	5.63421	4.62449	2.5025	5.57491	5.95807	3.41504	6.03709	2.22239	3.96963	5.46489	6.59495	6.08037	3.66297	0.137504	5.89885	4.70966	5.87447	5.84967	4.10154	5.67713	5.38082	2.9386	4.36923	5.11548
Progressor	Male	0	31.52	NA	2.87447	6.04075	6.18653	6.08392	4.44846	7.77369	5.8413	6.43185	6.51307	5.86625	5.45396	5.53398	6.02975	3.5025	5.56478	5.08037	6.81164	6.34577	5.10154	5.56478	6.37214	5.91488	7.10154	0.137504	5.89077	5.81592	5.05889	6.17659	0.137504	6.30986	5.56478	6.77259	5.90288	3.36923	3.56478	5.86625	4.71882	6.14636	6.13614	3.5025	6.92283	5.29768	2.66297	3.5025	5.43741
Progressor	Female	0	19.74	NA	5	6.30378	5.70044	7.03892	4.78136	8.11374	6.62936	6.59991	6.77479	6.07682	6.44294	5.97728	6.86419	3.52356	6.27612	5	6.94251	6.06609	5.2854	6.04439	6.52356	5.87036	5.70044	0	6.30378	6.12928	5.16993	6.32193	1.58496	4.64386	6.22882	6.67948	6.07682	4.39232	4.32193	6.47573	6.2384	6.26679	6.04439	4.08746	5.49185	6.25739	3.32193	4.12928	6.31288
Progressor	Male	0	18.48	H	0.137504	7.09803	4.58496	5.72792	4.32193	7.60733	5.56986	6.37504	6.32193	5.08746	5.33985	4.90689	5.75489	4.64386	5.61471	5.22882	6.56986	6.04439	5.10852	5.50779	5.79442	4.75489	5	0.137504	5.42626	5.45943	3.16993	6.16993	0.137504	3.16993	5.53916	6.67948	5.82018	2.80735	0.137504	5.32193	5.24793	5.97728	5.37504	3.16993	6	4.55459	0.137504	2.32193	5.61471
Progressor	Female	0	29.98	NA	0.584963	5.6865	5.32193	5.80735	4.78136	8.29232	5.98868	6.87652	6.52356	5.53916	4.97728	5.18982	5.71425	1.80735	5.89482	4.64386	6.77479	5.72792	4.97728	5.26679	5.40939	5.10852	4.04439	3.70044	5.59991	5.80735	3.39232	5.98868	0.137504	4.12928	5.6865	6.82655	6.2384	3.58496	2.90689	5.65821	4.78136	5.30378	6.48382	3.24793	5.30378	5.14975	3.52356	3.39232	5.14975
Progressor	Female	1	56.69	H	3.39232	5.56986	5.53916	5.91886	5.02237	7.66888	6.27612	6.49185	6.65821	5.6865	4.75489	4.70044	5.16993	3.52356	5.71425	5.14975	6.67948	6.13955	4.35755	5.26679	5.37504	5.50779	5.22882	0.137504	5.61471	6.03342	3.85798	6.03342	1	4.42626	5.56986	6.65105	6.17991	2.80735	0.137504	5.74147	5.26679	5.94251	6.05528	2.70044	5.50779	5.47573	2.16993	3.08746	5.98868
Progressor	Male	0	18.16	L	0.874469	4.77259	4.82443	5.1224	4.71882	7.22239	5.96193	5.86625	6.37214	5.79008	4.92283	4.92283	4.77259	0.137504	5.16323	5.5025	7.22721	6.0625	4.07325	4.48113	5.03709	4.96963	5.36923	3.36923	5.36923	6.04075	3.5025	5.3339	0.137504	3.36923	4.89885	6.86212	5.96193	0.874469	1.22239	5.77698	4.71882	5.65344	6.04075	3.98489	4.69116	4.63421	0.137504	0.137504	4.82443
Progressor	Female	0	11.31	L	0.137504	5.18982	5.16993	6.04439	3.75489	7.2384	5.71425	5.72792	6.12928	5.24793	5.93074	4.45943	4.90689	1.58496	5.35755	4.45943	6.77479	5.83289	4.16993	4.93074	5.37504	4.90689	6.48382	0.137504	5	6.6865	3.80735	5.39232	0.137504	0.137504	5.14975	6.44294	5.75489	4.32193	0.137504	5.39232	4.12928	5	5.71425	0.137504	7.74147	4.64386	0	0.137504	4.75489
Progressor	Female	0	15.01	H	3.5025	6.35462	4.82443	5.96193	4.34577	7.49452	5.79008	5.90288	6.38082	5.18322	4.48113	5.14296	4.82443	2.11548	5.68182	4.02975	7.03159	5.86625	4.82443	4.60486	5.18322	5.22239	4.48113	0.137504	5.18322	5.73697	3.8413	5.92679	2.77259	4.07325	5.01495	7.07503	5.5025	4.41504	0.137504	5.51833	4.54432	5.20294	5.54946	3.43741	4.60486	4.82443	2.11548	3.62449	5.70966
Progressor	Female	0	4.85	H	4.04439	6.33985	4.85798	5.88264	4.70044	7.44708	5.83289	5.97728	6.47573	5.45943	4.70044	4.75489	5.93074	3	5.42626	4.93074	7.07146	5.9542	4.90689	5.2854	5.58496	5.24793	4.42626	4.08746	6.06609	5.90689	5.2854	6.13955	0.584963	4.52356	5.88264	6.84549	6.25739	0.137504	0.137504	5.89482	5.16993	5.52356	6.06609	3.85798	5.64386	5.78136	4.45943	3.58496	5.93074
Progressor	Male	0	14.4	L	1.66297	5.99247	5.75933	5.73245	4.91488	7.41926	5.71882	5.93467	6.26991	5.09452	4.10154	4.91488	5.13614	1.66297	5.05166	5.88671	6.6677	5.61961	4.26053	4.65344	5.32793	5.39803	4.40372	2.62449	5.39803	5.60486	3.34577	5.5597	0.137504	3.02975	5.1565	6.39518	5.98109	0.137504	0.137504	5.58996	4.89077	5.39803	5.75933	4.01495	4.79008	4.8413	3.34577	0.222392	5.13614
Progressor	Female	0	11.2	NA	1.11548	6.25109	5.1964	5.73245	4.53398	7.52095	6.25109	7.48918	6.60239	5.75933	5.61961	5.58996	5.30986	0.137504	5.88671	5.32793	6.97919	5.64866	4.26053	5.39803	5.87447	5.49719	6.52617	0.137504	5.78572	5.78572	4.18322	5.71882	3.1964	3.92283	5.78572	6.87242	5.84967	2.36923	2.36923	5.66297	4.26053	4.70966	5.57491	0.137504	8.82867	5.07325	5.27302	4.01495	5.54432
Progressor	Female	0	13.14	NA	2.8413	6.34282	5.05166	5.32793	4.26053	7.41926	5.95807	5.91089	6.09099	5.25424	4.59495	5.49719	4.29768	2.5025	5.43185	3.71882	6.73019	6.11201	3.77259	4.65344	5.58996	5.78572	4.43741	0.137504	5.27302	5.25424	4.3339	5.67713	0.222392	3.82443	5.34577	6.86005	6.28848	3.71882	0.222392	5.67713	4.59495	5.48113	5.93467	4.01495	5.32793	4.86625	2.62449	3.02975	5.25424
Progressor	Male	0	29.03	NA	3.92283	9.131	5.39803	6.8413	2.8413	9.55683	7.03526	6.49452	7.35902	5.25424	5.00749	6.06967	6.8095	0.137504	5.88671	5.21594	6.88468	7.0786	6.26053	6.25109	5.49719	6.15313	4.96193	0.137504	6.23202	5.21594	3.11548	6.99058	0.137504	3.82443	6.37793	7.05709	5.67713	4.18322	0.137504	6.51833	5.73245	4.76377	6.04803	5.58996	4.8413	6.2127	0.137504	2.22239	6.02606
Progressor	Male	0	40.46	NA	1.73697	7.69581	4.84967	5.36923	4.34577	7.52617	5.91488	6.64866	6.62693	5.38658	4.79874	5.24159	5.5025	4.02975	5.65344	6.17659	6.81805	5.96193	4.60486	4.87447	5.29768	5.01495	4.60486	0.415037	5.82867	5.91488	2.66297	5.96193	0.415037	4.1565	5.62449	6.8434	6.24476	3.9386	2.41504	5.43741	4.82443	4.79874	6.29155	2.66297	4.87447	5.18322	3.73697	4.34577	5.05889
Progressor	Female	0	25.96	NA	4.05889	6.20294	5.05166	6.14296	5.21594	7.56732	6.40372	5.92283	6.1224	5.96963	5.98109	5.38082	5.74595	4.29768	5.87447	5.21594	7.07325	5.96963	5.1565	5.44846	5.30986	5.51307	4.89077	0.137504	5.89885	5.92283	5.11548	5.79874	0.137504	3.54432	5.38082	7.0625	5.93467	3.41504	0.137504	6.27922	4.89077	6.38658	6.14296	4.22239	4.40372	5.60486	3.54432	3.27302	5.89885
Progressor	Female	0	17.76	NA	2.58496	8.76487	4.80735	6.52356	3.80735	7.19967	5.90689	5.40939	6.15987	5.04439	4.24793	3	5.72792	3.90689	3.24793	3	6.5157	5.79442	4.88264	4.9542	5.32193	5.26679	3.90689	0.137504	6.35755	5.42626	3.90689	5.84549	0.137504	3.70044	5.16993	6.52356	5.78136	2	0.137504	5.37504	5.39232	5.50779	5.83289	3.9542	5.67243	5.58496	3.58496	3.45943	4.64386
Progressor	Female	0	60.57	H	2	5.71425	5.52356	5.65821	5.52356	7.33985	6.2384	6.18982	6.10852	5.64386	5.64386	5.12928	5.20945	4.70044	5.37504	5.20945	6.75489	5.70044	4.16993	5.16993	5.06609	5.58496	4.85798	0.137504	5.83289	7.04439	4.90689	5.97728	2.58496	4.39232	5.2854	6.50779	6.12928	3.16993	3.58496	5.75489	4.16993	4.90689	6.14975	4.2854	4.90689	5.20945	3.70044	1.58496	5
Progressor	Male	0	8.13	NA	3.02975	5.58996	3.96963	5.34577	3.11548	6.99624	5.30986	5.66297	5.54432	3.66297	7.22561	4.79008	5.48113	4.3339	5.1964	4.68182	6.38658	4.9386	4.53398	4.43741	4.47032	4.68182	4.5025	0.137504	4.9386	5.21594	2.9386	5.44846	0.137504	3.77259	5.02975	5.60486	5.27302	2.8413	1.87447	5.17659	4.8413	6.03709	5.63421	3.66297	5.05166	4.89077	3.92283	0.137504	4.73697
Progressor	Male	1	13.07	NA	1	7.50383	5.42626	6.37504	4.32193	8.45943	6.2384	6.14975	6.30378	5.2854	5.75489	4.80735	5.75489	3.85798	5.85798	4.9542	6.60733	6.26679	4.75489	5.35755	5.67243	5.06609	4.85798	0.137504	5.40939	6.13955	4	6.16993	2.58496	3.80735	5.10852	6.65105	5.97728	2	4.16993	5.97728	5.08746	6.12928	6.10852	3.80735	4.58496	5.37504	3.45943	4.52356	5.39232
Progressor	Male	0	64.9	L	3.11548	5.39803	4.47032	5.46489	3.77259	7.66297	5.78572	6.03709	6.09099	5.78572	5.05166	4.18322	4.59495	2.62449	5.64866	5.25424	6.78354	5.67713	3.02975	4.53398	6.13271	4.65344	5.43185	0.137504	5.5597	6.01495	5.09452	5.86212	0.137504	1.66297	5.75933	6.47843	6.01495	3.92283	0.137504	5.09452	4.05889	5.49719	6.17326	0.222392	6.23202	4.91488	0.137504	0.137504	10.0609
Control	Female	0	42.92	L	0.137504	5.9542	4.45943	5.2854	3.80735	8.25267	5.84549	6.55459	6.56986	5.59991	5.55459	5.04439	5.44294	0.137504	5.45943	4.42626	6.58496	5.93074	4.58496	4.75489	5.18982	4.9542	4.75489	0.137504	5.18982	5.80735	4.52356	6.13955	0.137504	0.137504	5.49185	6.81378	5.91886	1	0.137504	5.24793	3.16993	5.16993	6.08746	2.58496	4.32193	4.08746	3.32193	0.137504	5.08746
Progressor	Male	0	11.18	NA	0.137504	5.77259	5.25424	5.79874	4.18322	7.41504	6.27922	5.99247	6.42066	5.60486	5.27302	5.11548	6.23202	0.137504	5.1964	4.8413	6.60979	5.92283	4.43741	4.36923	5.1964	5.79874	5.17659	0.137504	6.01495	6.19311	5.11548	5.71882	0.137504	3.82443	5.3634	6.79008	5.77259	3.27302	3.96963	5.34577	5.02975	5.77259	5.92283	3.54432	5.61961	4.29768	0.137504	0.137504	5.99247
Non-progressor	Female	1	8.84	L	0	5.75489	4.35755	5.30378	1.58496	7.23362	5.49185	5.96578	6.04439	4.58496	4.9542	4	3.80735	3.16993	3.16993	3.80735	6.59246	5.04439	4.39232	5.08746	6.10852	4.32193	4.24793	1	5.2854	5.56986	3.52356	5.2854	0.137504	3	5	6.45943	5.42626	2.80735	0.137504	4.80735	3.70044	4.90689	5.98868	3.45943	5.93074	4.08746	0.137504	0.137504	4.64386
Progressor	Male	0	15.17	NA	2	7.7211	5.14975	5.70044	4.08746	7.33092	5.97728	6.08746	6.67948	5.24793	5.80735	5.2854	5.22882	3.70044	5.74147	5.40939	6.70044	5.72792	4.16993	5.2854	5.16993	5.30378	4.75489	0.137504	5.58496	5.56986	3.90689	5.40939	0.137504	2.80735	5.61471	6.26679	6.35755	1.32193	2.32193	5.24793	5.20945	6.32193	6.2854	0	6.59991	4.52356	4.45943	2	5.35755
Progressor	Male	0	15.76	NA	2.73697	9.54432	5.07325	4.98489	3.27302	7.57491	6.27922	6.89077	6.05889	5.60486	4.65344	4.9386	5.09452	3.41504	5.29155	5.02975	6.70275	5.71882	5.02975	5.13614	6.27922	5.54432	5.30986	0.137504	5.34577	5.48113	3.77259	5.66297	0.137504	3.27302	5.54432	6.74371	6.16323	4.36923	1.87447	4.36923	4.22239	5.34577	5.84967	4.01495	6.77039	5.21594	0.137504	3.41504	5.07325
Progressor	Female	0	8.51	NA	2.8413	8.22239	2.8413	5.87447	4.3339	7.55587	5.86212	6.09099	6.04803	5.09452	5.25424	4.76377	5.13614	0.137504	5.71882	4.18322	6.79658	5.88671	3.48113	2.9386	5.43185	5.00749	3.34577	0.137504	4.76377	5.5597	4.53398	5.29155	0.137504	3.48113	5.78572	6.15313	5.95807	3.82443	2.8413	5.29155	4.40372	5.70506	6.30682	0.222392	4.26053	4.26053	3.48113	0.137504	5.09452
Progressor	Male	0	45.84	L	5.65821	9.0607	4.55459	5.53916	4.97728	7.69697	6.05528	8.84235	6.65105	5.40939	4.83289	5.10852	4.61471	0.137504	5.45943	7.62571	7.50383	6.15987	4.97728	5.26679	6.40088	5.22882	5.42626	3.52356	5.6865	5.93074	4.97728	6.02237	1.32193	5.02237	5.85798	6.58496	6.05528	3.52356	2.16993	5.82018	4.2854	5.44294	6.04439	3.75489	7.50383	5.02237	3.08746	3.24793	5.47573
Control	Male	0	46.94	L	0.137504	5.16993	5.16993	5.39232	4.85798	7.32643	5.97728	6.18982	6.40939	5.64386	4.16993	5.16993	4.93074	3.16993	4.85798	4.78136	6.79442	5.55459	3.80735	4.75489	5.08746	5	4.04439	0.137504	5.67243	5.32193	4.12928	5.64386	2	4.24793	5.49185	6.49185	6.40939	1	0.137504	5.39232	4.85798	5.55459	5.55459	0.137504	4.80735	4.90689	0.137504	2.80735	5.10852
Progressor	Female	0	28.94	H	1.87447	6.82867	5.02975	6.19311	3.34577	9.69726	5.93467	6.30682	6.04803	5.09452	4.98489	5.38082	5.39803	0.137504	5.60486	4.40372	7.18157	5.78572	2.62449	5.1964	5.78572	4.5025	2.05889	1.11548	5.34577	5.05166	3.34577	6.15313	0.137504	4.26053	5.3634	6.84758	6.15313	0.222392	0.137504	5.57491	4.76377	5.78572	5.82443	3.71882	5.67713	5.09452	2.36923	2.36923	5.88671
Progressor	Female	0	13.37	NA	0.137504	7.14805	5.27922	5.35168	3.68182	7.88773	5.90288	7.29309	6.33688	5.57994	5.42066	3.68182	5.42066	0.137504	5.3159	3.29768	6.87447	5.35168	4.1565	5.27922	5.81592	5.51833	6.22561	0.137504	5.6677	6.24476	4.94642	5.89077	0.137504	3.68182	5.3159	6.66297	5.90288	3.43741	1.22239	5.63904	4.23522	5.60979	6.24476	3.68182	6.71195	5.20294	3.98489	0.137504	4.84967
Control	Male	0	30.16	L	4.12928	6.79442	6.49985	7.224	0.137504	8.1267	6.54689	6.83289	6.96	6.06609	5.06609	6.63662	7.62205	0.584963	6.63662	5.62936	7.37069	6.7211	5.94251	6.5157	6.12928	6.69349	5.16993	3.85798	7.23362	6.19967	2.45943	7.24317	0.137504	4.83289	6.62205	6.91289	5.78136	1.32193	0.137504	6.27612	6.13955	6.33092	6.12928	4.55459	6.19967	6.87652	4.78136	4.61471	6.91289
Progressor	Male	0	16.61	H	0.137504	6.04075	4.99247	5.03709	3.14296	7.32942	5.80305	5.75043	6.02975	4.87447	5.20294	4.79874	4.57491	3.8413	4.1964	4.79874	6.39803	5.63904	3.79008	3.89077	5.47032	4.71882	1.5025	0.137504	5.4865	4.99247	2.27302	5.4865	0.137504	3.22239	4.1565	6.39803	5.36923	2.77259	0.137504	4.99247	3.98489	5.16323	5.51833	3.79008	3.8413	4.07325	1.9386	0.137504	4.30986
Progressor	Male	1	11.93	H	2.5025	6.06967	4.56478	5.58996	2.36923	7.47303	5.49719	6.4865	6.24159	4.36923	4.5025	4.70966	5.29155	0.137504	4.68182	4.29768	6.43741	5.34577	2.22239	5.34577	5.60486	4.29768	4.70966	0.137504	5.64866	5.23522	3.41504	5.77259	0.137504	3.77259	5.07325	6.36048	5.51307	3.71882	3.41504	5.07325	4.8413	5.43185	6.10154	0.137504	5.99247	5.27302	0.137504	0.137504	4.91488
Progressor	Female	1	39.89	L	0.137504	5.5597	5.27302	5.48113	4.05889	7.04075	5.63421	5.78572	6.03709	4.9386	4.62449	4.89077	5.27302	0.137504	4.9386	4.56478	6.62449	5.69116	3.66297	4.43741	5.84967	4.62449	5.48113	0.137504	4.98489	5.30986	4.36923	5.66297	2.5025	2.8413	4.22239	6.24159	6.13271	2.05889	2.9386	5.39803	4.26053	5.43185	5.57491	0.137504	8.25345	4.36923	3.77259	0.137504	5.02975
Control	Male	0	65.85	L	3.24793	5.79442	5.40939	6.62205	4.55459	7.32643	6.54689	6.3837	6.87652	5.89482	5.56986	6.11894	6.45121	3.80735	5.98868	6.13955	6.90087	5.96578	4.61471	6.03342	5.61471	6.03342	5.06609	3.90689	6.76155	5.18982	4.70044	6.21917	1.80735	4.61471	6.01123	6.96	6.07682	0.137504	0.137504	5.65821	5.78136	5.83289	5.91886	3.08746	4.52356	5.87036	4.52356	1.32193	6.34873
Progressor	Female	0	11.53	L	0.137504	6.52878	3.8413	5.4865	4.27302	7.54946	5.68182	6.47303	6.43185	5.47032	4.96963	4.11548	5.29768	1.5025	4.71882	4.34577	6.67713	5.59495	4.96963	4.54432	6.17659	4.38082	4.02975	0.137504	5.1224	5.59495	4.1565	5.5025	0.137504	2.66297	5.40372	6.70506	5.77698	0.137504	0.137504	5.43741	3.9386	6.30986	6.11548	2.66297	4.92283	3.9386	3.14296	2.87447	4.87447
Progressor	Male	1	18.15	H	4.90689	6.96578	6.56986	6.48382	3.90689	7.99152	6.52356	7.43463	6.97728	5.49185	6.43463	6.16993	6.64386	0.137504	5.83289	4.90689	7.15987	6.3837	5.42626	6.06609	7.03892	6.02237	7.33092	0.137504	6.40939	6.10852	5.42626	6.15987	2.45943	5.88264	6.08746	7.32193	6.30378	2.32193	0.137504	6.20945	6.13955	6.40088	6.47573	3.52356	9.13955	6.2854	4.42626	3.32193	6.52356
Progressor	Female	0	12.74	H	0.137504	6.75043	5.1565	5.52878	4.47032	8.08569	6.14296	6.3159	6.26053	5.41504	5.11548	4.43741	4.5025	0.137504	4.26053	5.25424	6.40372	5.87447	3.41504	4.68182	5.69116	5.29155	0.137504	0.137504	4.98489	6.10154	3.66297	6.14296	0.137504	0.137504	5.27302	6.51833	5.81164	0.137504	0.137504	5.57491	4.29768	5.34577	6.03709	0.137504	4.96193	4.5025	0.137504	0.137504	5.58996
Control	Female	1	11	L	2.5025	5.96963	5.1565	6.03709	5.07325	7.51307	6.20294	6.06967	6.26053	5.63421	5.02975	4.89077	5.64866	3.11548	5.69116	5.1565	6.70966	6.20294	4.70966	5.34577	5.64866	5.70506	4.56478	0.137504	5.84967	6.13271	5.1565	5.79874	0.137504	3.41504	5.63421	6.62449	5.96963	4.05889	0.137504	5.70506	4.65344	5.3634	6.60979	3.87447	5.48113	5.30986	3.92283	3.66297	5.23522
Control	Male	1	6.91	L	3	6.33985	5.08746	5.67243	4	7.2384	6.04439	5.72792	5.94251	5.24793	4.75489	4.61471	4.49185	0	4.39232	3	6.91886	5.55459	4	4.75489	5.2854	4.75489	4.2854	0.137504	5.35755	5.76818	4	5.71425	0.137504	1.58496	4.32193	6.30378	5.70044	3.80735	3.16993	5.39232	4.58496	5.2854	6.03342	3.16993	4.39232	5.02237	0.137504	0.137504	5.52356
Progressor	Female	0	38.79	H	0.137504	6.40656	5.5025	6.1964	3.22239	7.6677	6.43185	6.29155	6.54432	5.05889	4.71882	5.18322	5.76377	3.98489	5.76377	4.57491	7.1224	6.00749	4.92283	5.18322	6.4567	5.47032	4.96963	0.137504	6.05166	5.98489	4.27302	5.91488	0.137504	3.5025	6.01866	6.74595	5.65344	3.43741	0.137504	5.59495	5.20294	5.92679	5.59495	4.34577	4.71882	5.29768	0.137504	0.137504	5.43741
Progressor	Male	0	60.32	L	0.137504	8.47235	6.73697	5.61961	0.222392	7.74259	6.06967	7.44018	6.63904	5.13614	5.05166	4.86625	6.15313	0.137504	5.75933	5.05166	6.90889	5.61961	4.10154	4.68182	6.57238	5.75933	6.42906	0.137504	6.15313	6.74371	4.43741	5.70506	0.137504	0.137504	5.21594	6.88468	5.92283	2.8413	1.66297	5.27302	4.96193	6.32493	6.30682	3.92283	9.0932	5.1964	1.66297	0.137504	5.32793
Progressor	Female	0	12.05	L	3.52356	8.18239	5.50779	5.58496	4.75489	7.99435	6.37504	6.69349	6.74147	5.70044	4.9542	4.58496	5.65821	2.80735	5.91886	5.14975	6.56224	6.10852	5.30378	5.6865	6.53138	5.53916	6.18982	2.32193	6.84549	5.83289	4	5.9542	0.137504	4.64386	6	6.94837	6.22882	4.04439	2.32193	6.12928	4.83289	6.22882	6.16993	4.42626	8.02237	5.55459	2.32193	0.137504	5.42626
Control	Female	1	15.57	L	0.137504	5.2854	4.75489	5.78136	3.80735	7.36632	5.64386	6.20945	6.60733	5.2854	4.52356	5	5.24793	3.16993	5.45943	4	6.79442	6.06609	3.75489	5.55459	5.32193	5	5.12928	0.137504	5.42626	5.39232	3.70044	5.52356	0.137504	2.80735	5.33985	6.67243	5.78136	2.80735	3.24793	5.40939	4.32193	5.45943	5.90689	3	6.79442	5.02237	2.45943	0	4.75489
Control	Male	1	16.71	L	2.22239	6.30682	6.36048	5.88671	4.62449	7.46489	5.99247	6.9386	6.43741	5.60486	4.79008	4.5025	5.11548	2.8413	5.34577	5.07325	7.24476	5.79874	4.9386	4.76377	5.66297	5.51307	4.89077	0.137504	5.69116	5.61961	5.1565	5.96963	0.137504	3.02975	5.46489	6.94447	6.3159	4.14296	2.9386	5.71882	5.38082	6.3339	6.09099	3.96963	4.65344	4.29768	2.73697	2.5025	5.13614
Control	Male	1	8.67	L	0.137504	8.32268	4.70966	5.88671	3.60486	7.4023	6.11201	5.86212	6.42066	5.39803	4.59495	4.59495	5.8371	0.137504	4.5025	5.51307	6.58747	5.21594	3.02975	4.53398	4.98489	5.58996	0.137504	0.137504	4.68182	5.64866	4.18322	5.91089	0.137504	3.27302	5.60486	6.69581	5.98109	0.222392	2.36923	5.39803	3.60486	5.13614	5.96963	2.36923	4.26053	3.82443	2.62449	0.137504	5.70506
Control	Male	0	48.43	L	2.77259	6.24476	5.16323	5.68182	5.1224	7.19804	6.26366	6.46489	6.31892	5.42066	5.03709	5.63904	5.85383	3.14296	5.4865	5.1224	6.99812	5.77698	5.01495	4.77259	5.3159	5.57994	4.84967	0.137504	5.99624	5.59495	4.38082	6.04075	0.137504	4.1565	5.85383	6.5597	6.18653	0.137504	0.137504	5.40372	5.38658	6.80521	6.2062	4.30986	6.35462	5.08037	3.29768	2.54432	5.3339
Control	Female	0	45.35	L	3.16993	5.71425	6.84549	5.67243	4.04439	7.45943	6.14975	7.14975	6.55459	5.61471	5.08746	5.32193	6.04439	3.24793	5.24793	5.18982	6.82018	6.25739	5.20945	5.64386	5.58496	5.64386	4.58496	1.80735	5.84549	6.18982	4.24793	6.04439	0.137504	4.08746	6.20945	6.98868	6.33985	4	0	5.84549	4.80735	8.35315	6.42626	4.08746	4.80735	4.58496	2.32193	4.42626	6.17991
Control	Female	1	44.32	L	6.25739	7.15482	7.61102	8.16742	5.40939	8.06878	7.37069	7.00562	7.8857	6.77479	7.09803	7.32643	8.30834	2.45943	7.36194	5.44294	7.81698	7.49586	6.90087	6.97728	6.46761	7.24317	6.3837	4.85798	7.89785	6.69349	5.12928	7.33539	4.12928	5.85798	7.25267	7.50383	5.50779	0.137504	0.137504	7.15482	6.94837	7.07682	6.46761	4.24793	6.33985	6.96	5.65821	5.93074	7.83289
Control	Female	1	8.56	L	0.137504	5.54946	3.14296	5.01495	3.9386	7.35168	5.76377	5.90288	6.26366	5.05889	4.51307	5.24159	4.69116	0.137504	5.70966	4.30986	6.41504	5.5025	4.07325	4.77259	4.69116	4.94642	4.41504	0.137504	5.20294	5.40372	2.77259	5.82867	0.137504	3.43741	5.20294	6.61961	6.31892	0.137504	0.137504	5.08037	4.1565	5.75043	5.77698	3.43741	4.38082	4.1565	2.77259	3.14296	5.4865
Non-progressor	Female	1	46	H	4.52356	8.54303	6.12928	6.12928	4.49185	8.45943	6.06609	7.30378	5.80735	5.59991	5.52356	4.42626	5.80735	5	5.52356	4.72792	6.89482	5.97728	5.42626	5.59991	5.88264	5.42626	4.67243	3.08746	5.93074	6.20945	4.88264	6.22882	0.137504	5.97728	5.45943	6.50779	6.16993	4.16993	3.32193	5.24793	5.08746	6.14975	6.24793	3.32193	5.59991	5.04439	3.16993	0	5.6865
Progressor	Male	0	14.6	NA	3.27302	7.40656	6.89077	6.35168	4.36923	7.71195	6.1224	8.95613	6.75043	5.41504	5.89885	5.41504	6.11201	0.137504	5.92283	5.11548	7.09979	6.40372	4.5025	5.70506	6.75043	5.44846	7.33688	0.137504	6.13271	6.01495	4.79008	5.94642	1.41504	5.25424	5.77259	7.08392	6.03709	2.22239	0.137504	6.05889	4.59495	6.51833	6.29768	3.96963	10.0052	5.92283	2.5025	4.36923	5.93467
Progressor	Male	0	16.35	H	2.5025	6.35168	5.21594	6.24159	4.8413	7.90789	6.35168	7.00749	6.56478	5.13614	5.69116	5.44846	6.05889	0.137504	5.1964	6.03709	7.14636	6.10154	4.89077	5.79874	6.54946	5.96963	5.88671	0.137504	6.03709	6.3159	4.79008	6.16323	4.05889	4.43741	5.23522	6.87856	5.82443	3.48113	0.137504	5.92283	5.67713	6.5025	6.38658	4.65344	6.22239	5.57491	4.5025	4.14296	6.03709
Progressor	Female	0	27.12	H	0.137504	5.97346	5.4865	6.27302	3.98489	8.28925	5.92679	6.95226	6.59743	5.59495	5.24159	5.42066	5.99624	4.84967	5.60979	5.47032	6.96386	6.16658	5.16323	5.42066	6.64145	5.92679	5.3339	0.137504	6.12584	5.24159	3.56478	5.79008	0.137504	5.1224	5.91488	6.77259	6.16658	3.79008	0.137504	5.85383	4.99247	6.28232	6.16658	3.14296	5.62449	5.29768	4.38082	2.96963	5.85383
Non-progressor	Male	0	57.72	L	0.415037	5.47032	5.43741	5.54946	3.8413	7.52225	6.1565	8.85591	6.46489	6.71882	5.40372	4.92283	5.29768	3.73697	5.57994	4.87447	7.09099	6.34577	3.22239	5.22239	4.92283	4.60486	6.02975	0.137504	5.57994	5.53398	3.8413	5.90288	0.137504	3.62449	5.05889	6.87447	6.30986	4.71882	0.137504	5.68182	5.01495	7.43324	5.8413	2.66297	7.24159	4.66297	3.62449	2.11548	5.3339
Progressor	Male	0	42.39	L	5.75933	7.37214	7.0625	7.5937	5.79874	8.10678	6.8095	8.47032	7.52095	6.40372	6.25109	6.8413	7.86522	4.9386	6.70966	6.51833	7.47303	6.62449	6.62449	6.91488	6.4865	6.97346	6.35168	0.222392	7.51307	6.20294	5.27302	6.97919	5.11548	6.51833	7.02975	7.21594	5.70506	2.9386	0.137504	6.98489	6.57238	7.44018	5.82443	4.29768	6.04803	6.80305	4.9386	3.02975	7.3634
Control	Female	1	9.96	L	3.71882	7.14126	4.47032	5.71882	5.11548	7.46489	6.03709	6.22239	6.46216	5.69116	5.23522	4.96193	5.67713	4.98489	5.84967	5.1565	7.21594	6.01495	4.89077	5.38082	5.57491	5.48113	4.98489	0.137504	5.34577	6.51833	5.32793	5.92283	2.73697	4.8413	5.78572	6.97346	6.01495	4.43741	4.62449	5.69116	5.57491	5.57491	6.38658	4.14296	5.41504	5.3634	4.14296	3.66297	5.57491
Control	Female	1	43.55	L	0.137504	4.65344	5.29155	5.64866	4.53398	7.22078	5.89885	5.58996	5.86212	5.64866	6.15313	4.70966	4.96193	3.87447	4.53398	3.34577	6.4457	6.17326	5.00749	5.1565	5.61961	5.07325	4.01495	0.137504	5.21594	5.52878	4.81592	5.52878	0.137504	2.05889	5.02975	6.37793	6.19311	4.01495	3.1964	5.49719	4.70966	5.21594	6.02606	3.92283	5.17659	5.00749	0.137504	0.137504	5.05166
Control	Male	1	48.27	H	3.9542	5.37504	5.84549	5.71425	3.9542	7.09803	5.71425	5.74147	6.20945	7.66888	4.49185	4.16993	5.55459	0.584963	5.06609	4.67243	6.49985	5.30378	4	4.61471	4.49185	4.42626	3.70044	0.137504	4.72792	6.09803	3.90689	5.72792	0.137504	3.64386	4.72792	6.59246	6.03342	3.52356	0.137504	4.97728	4.83289	5.2854	5.82018	2.16993	2.70044	4.97728	3.9542	1.80735	4.72792
Control	Female	1	14.05	L	2.96963	5.77698	5.42066	5.90288	4.71882	7.24634	6.23522	6.31892	6.18653	4.79874	4.1565	5.45396	5.42066	0.137504	5.59495	4.07325	6.44018	5.75043	3.98489	4.63421	4.89885	5.10154	3.29768	3.14296	5.60979	5.18322	3.43741	5.75043	0.137504	4.51307	5.80305	6.95226	6.17659	2.96963	2.96963	5.85383	4.27302	5.3159	5.54946	2.54432	3.36923	4.34577	0.137504	0.137504	5.35168
Control	Female	1	43.17	L	1.41504	5.1565	5.1565	5.60486	3.87447	7.29615	5.61961	5.66297	6.27922	5.54432	4.9386	5.02975	5.60486	3.87447	5.69116	4.76377	7.10504	5.77259	2.73697	4.43741	5.51307	5.17659	5.1964	0.137504	5.44846	6.1224	3.96963	5.66297	0.137504	4.14296	5.41504	6.66059	6.24159	1.87447	2.73697	5.48113	5.11548	5.66297	5.94642	4.01495	6.40372	5.39803	0.137504	3.27302	5.30986
Control	Female	1	2.29	L	2.16993	5.6865	5.44294	6.56224	4.04439	7.46352	5.80735	6.96	6.47573	4.88264	7.20945	4.97728	4.61471	3.45943	5.30378	4.04439	6.91886	6.07682	3.24793	5.16993	5.06609	5.37504	5.53916	0.137504	5.02237	5.04439	3.85798	5.6865	0.137504	2.90689	5.26679	6.43463	6.02237	3.75489	3.75489	5.40939	5	5.49185	5.91886	4.2854	6.74819	4.88264	0.584963	0.137504	4.93074
Control	Male	1	14.96	L	2.45943	6.2384	5.93074	6.2384	4.83289	7.85487	6.63662	6.01123	6.73471	5.45943	4.97728	5.56986	5.93074	3.08746	6.07682	5	7.29921	6.08746	4.58496	5.71425	5.62936	5.64386	5.67243	0.137504	5.91886	6.17991	5.06609	6.2384	2.80735	4.58496	5.75489	7.10329	6.06609	3.64386	4.04439	5.67243	5.26679	6.01123	6.03342	2.80735	5.70044	4.83289	3.08746	2.16993	6.13955
Progressor	Female	1	13.62	L	3.66297	6.42066	6.89077	5.96963	3.96963	8.81592	6.16323	6.3339	6.79008	5.21594	6.81592	4.79008	5.71882	3.71882	5.07325	5.41504	7.00749	6.30682	4.98489	5.21594	6.18322	5.71882	5.57491	0.137504	5.81164	5.58996	4.47032	6.02606	0.137504	4.43741	5.77259	6.63904	5.57491	3.27302	0.137504	5.48113	5.41504	6.55714	6.18322	3.54432	7.13614	5.02975	4.79008	0.736966	5.91089
Progressor	Male	1	18.22	L	2.87447	6.07325	5.6677	6.18653	4.23522	8.3873	6.58246	9.52422	7.19804	5.72338	5.70966	5.6677	6.11548	3.98489	5.6677	4.74595	8.11287	6.40656	5.26053	5.3159	6.38945	5.96193	6.48918	4.07325	6.37214	5.97346	3.79008	6.0625	0.137504	4.99247	6.28232	7.86005	7.07503	4.07325	0.137504	5.92679	5.73697	6.1964	6.35462	4.07325	5.54946	5.85383	4.11548	3.14296	5.63904
Control	Female	1	35.85	L	0.415037	6.48113	4.77259	5.9386	4.41504	7.58747	6.21594	5.59495	6.53657	5.5025	8.0625	4.66297	5.22239	3.05889	5.47032	4.48113	6.98109	5.81592	3.73697	4.44846	4.66297	4.66297	4.27302	0.137504	5.62449	5.89077	3.73697	5.65344	0.137504	3.62449	5.62449	6.71882	5.9386	0.415037	0.137504	5.62449	4.69116	5.26053	5.56478	0.137504	3.79008	4.89885	1.22239	0.137504	5.01495
Control	Female	1	13.12	H	0.137504	7.35902	4.98489	5.38082	0.137504	7.67007	5.96963	5.87447	6.54174	4.89077	4.26053	4.79008	5.48113	0.137504	4.89077	4.76377	6.75043	5.44846	4.65344	3.87447	6.77039	4.43741	5.02975	0.137504	5.02975	5.77259	3.02975	5.43185	0.137504	3.87447	4.9386	6.73697	5.79874	0.137504	0.137504	5.38082	4.8413	5.71882	5.99247	4.01495	5.54432	5.17659	0.137504	0.137504	4.47032
Control	Female	1	14.68	L	2.16993	6.77479	5.2854	6.05528	4.93074	8.10591	5.93074	6.43463	6.50779	5.53916	5.76818	5.52356	5.37504	3.9542	5.33985	5.22882	6.87036	6.12928	4.88264	5.76818	7.13955	5.89482	4.83289	0.137504	5.65821	6.58496	5.18982	5.97728	3.9542	4.67243	5.47573	6.92481	6.53138	4.04439	0	5.65821	5.10852	6.33092	5.94251	4.39232	4.64386	5.12928	4.78136	2.70044	5.58496
Control	Male	1	4.18	H	0.137504	5.81164	3.41504	5.13614	4.81592	7.85279	5.58996	6.02606	6.47032	4.76377	5.43185	4.76377	5.09452	0.137504	5.39803	4.3339	6.39518	5.60486	3.60486	5.02975	6.15313	4.47032	6.34282	0.137504	5.25424	6.47843	4.26053	5.46489	0.137504	3.02975	5.1964	6.49452	5.86212	0.137504	0.137504	5.77259	4.53398	6.15313	5.75933	4.10154	8.32493	5.13614	1.11548	0.137504	5.00749
Control	Female	1	47.34	L	0.137504	6.81805	7.19311	5.54946	3.43741	7.67831	6.38082	6.80521	6.68416	5.43741	4.74595	4.71882	6.05166	0.137504	5.68182	5.01495	6.8928	5.82867	4.60486	4.11548	5.86625	5.3159	4.63421	0.137504	6.64866	5.68182	3.5025	5.43741	0.137504	6.1964	6.11548	6.73245	5.47032	0.137504	0.137504	5.62449	4.87447	6.21594	6.09452	2.41504	5.47032	5.3159	3.22239	2.66297	5.43741
Control	Male	1	12.78	H	4.72792	9.31854	5.08746	5.87036	5.08746	7.90388	6.2384	6.65105	7.03892	5.70044	6.85175	5.62936	5.90689	3.32193	5.37504	5	7.46352	6.06609	4.80735	5.91886	6.55459	5.26679	5.89482	2.16993	6.2854	5.82018	5.10852	6.27612	0.137504	4.93074	6.31288	6.83289	5.90689	3.24793	2.16993	6.34873	5.22882	6.01123	5.84549	2.90689	6.54689	5.82018	3.70044	2.80735	5.56986
Control	Male	1	48.33	L	3.77259	6.15313	5.00749	6.26053	3.48113	7.92877	6.04803	8.09364	6.10154	5.1964	5.00749	5.64866	5.81164	0.736966	5.93467	5.75933	6.66059	5.78572	3.92283	5.46489	5.93467	5.29155	4.70966	0.137504	5.70506	5.77259	0.137504	6.36923	0.137504	4.70966	5.46489	6.70966	5.89885	3.34577	2.05889	5.43185	5.32793	6.15313	6.01495	3.1964	5.78572	5.13614	3.48113	3.34577	5.61961
Control	Female	0	40.51	L	2.96963	7.58371	5.42066	6.29155	4.38082	7.88773	6.31892	6.65583	6.8806	5.26053	5.08037	5.35168	6.32793	2.41504	5.47032	8.63239	6.81805	6.2062	5.57994	5.42066	6.23522	5.6677	3.79008	0.137504	6.0625	6.05166	3.89077	6.22561	0.137504	3.14296	5.92679	6.8371	5.90288	0.137504	0.137504	5.82867	4.57491	6.22561	6.32793	3.22239	4.02975	5.82867	3.56478	0.137504	6.26366
Control	Male	1	19.06	L	2.27302	8.42976	5.97346	6.18653	3.14296	7.90889	6.26366	6.16658	6.41504	5.08037	5.27922	5.35168	6.05166	2.66297	5.72338	5.24159	6.8434	5.95031	4.1964	5.45396	6.07325	5.60979	5.91488	0.137504	5.85383	5.92679	4.23522	5.92679	0.137504	4.84967	5.5025	6.79225	5.99624	2.96963	0.137504	5.97346	4.74595	6.10504	6.10504	3.43741	6.41504	5.27922	4.44846	1.5025	5.90288
Control	Male	1	22.02	L	4.75489	6.53916	6.12928	6.70044	4.45943	8.03892	6.02237	6.49185	6.76155	5.90689	6.37504	5.79442	6.44294	3.45943	6.04439	5.85798	6.25739	6.19967	4.85798	5.53916	6.56986	6.22882	5	3.45943	6.49185	5.94251	5.2854	6.29462	2.45943	4.9542	6.22882	6.62936	6.12928	4.45943	0.137504	6.11894	5.39232	6.16993	6.12928	5.2854	5.45943	5.70044	2	4	5.85798
Control	Male	1	10.51	L	5.05889	6.89885	5.69581	6.16658	3.73697	7.82867	5.89077	5.9386	6.63421	5.24159	5.01495	5.70966	5.56478	4.41504	5.4865	5.43741	6.81164	6.13614	5.51833	5.76377	6.51307	5.47032	4.77259	0.137504	5.98489	5.40372	4.41504	5.91488	0.137504	4.63421	5.5025	6.46489	5.69581	3.9386	3.8413	5.5025	5.42066	6.24476	5.81592	3.22239	5.01495	5.9386	3.73697	3.62449	5.81592
Control	Female	1	12.82	L	4.36923	10.9434	4.36923	5.61961	2.5025	7.71882	6.04803	7.33241	6.61716	5.51307	2.22239	4.76377	4.73697	0.137504	5.27302	0.137504	6.82867	5.60486	4.29768	4.05889	6.63904	5.70506	4.56478	0.137504	6.20294	5.11548	0.137504	6.03709	0.137504	3.54432	5.34577	6.86625	5.77259	0.137504	0.137504	4.36923	4.14296	4.81592	6.13271	2.9386	6.72338	4.98489	0.222392	0.137504	5.27302
Control	Female	1	5.26	H	1.22239	6.3634	5.3339	6.21594	4.71882	7.75043	6.23522	6.21594	6.29155	5.56478	4.63421	5.18322	5.4865	1.22239	5.36923	5.22239	6.88671	5.98489	4.48113	5.22239	5.96193	5.05889	3.8413	2.41504	5.8413	6.11548	4.54432	6.04075	0.137504	3.73697	5.59495	6.64866	6.21594	4.02975	2.87447	5.91488	5.36923	6.02975	5.81592	3.56478	5.51833	5.62449	2.87447	0.137504	5.79008
Control	Male	1	7.49	H	0.415037	6.22561	5.8413	6.02975	4.79874	8.04621	5.47032	5.87856	6.24476	5.47032	5.47032	5.14296	5.85383	0.137504	5.26053	4.82443	6.66297	6.1565	4.1964	5.05889	7.02606	5.05889	4.89885	2.11548	6.07325	5.43741	4.69116	6.0625	3.36923	4.27302	5.57994	6.63421	6.16658	4.27302	0.137504	5.79008	4.82443	6.29155	6.41504	4.87447	5.43741	5.40372	4.02975	3.22239	5.40372
Control	Female	0	32.04	L	6.27302	8.88671	6.93467	7.68883	4.54432	8.12842	7.39518	7.70966	7.19311	6.40656	6.66297	7.26991	7.87549	5.47032	6.38945	6.17659	7.63178	7.09099	7.1224	6.99247	7.89684	6.93467	6.1565	2.41504	7.4865	6.55203	5.22239	6.83078	5.08037	5.69581	6.65583	7.26991	5.63904	2.41504	0.415037	7.02606	6.80521	7.32493	6.44846	5.27922	6.69116	6.5597	6.08392	5.51833	7.5025
Control	Female	1	2.95	L	0.137504	6.35168	7.13614	5.96963	2.9386	7.60115	5.99247	6.67478	5.78572	5.77259	6.08037	6.38658	5.79874	0.137504	6.35168	3.92283	6.89077	5.51307	3.48113	4.62449	6.68182	4.89077	6.78354	0.137504	6.34282	6.51833	4.5025	6.53398	4.43741	5.66297	6.36923	6.81592	5.82443	4.62449	0.137504	5.73245	5.11548	5.96963	6.03709	3.34577	9.41926	5.43185	3.82443	3.1964	5.74595
Progressor	Female	0	7.15	L	4.08746	6.30378	5	5.70044	5.04439	7.62936	6.10852	6.32193	6.65821	5.55459	5.39232	5.58496	5.40939	4.08746	5.97728	5.02237	7.11894	6.04439	4.16993	5.24793	6.33985	5.72792	5.80735	0.137504	5.85798	6.16993	4.64386	5.80735	1.58496	4.75489	5.64386	6.53916	6.12928	4.08746	1	5.64386	4.83289	5.45943	6.16993	4.70044	6.21917	5.20945	3.80735	3.70044	5.49185
Control	Female	0	28.18	L	5.11548	6.55714	6.37793	7.49719	3.34577	8.03159	6.73697	7.57869	7.21594	6.09099	6.04803	6.42066	7.57112	2.62449	6.4457	5.29155	7.34133	6.47843	5.58996	6.51043	6.4457	6.13271	4.53398	0.137504	7.131	5.58996	4.59495	6.835	3.1964	5.88671	6.49452	6.58747	5.43185	2.62449	0.137504	6.38658	6.25109	8.50449	5.93467	0.736966	5.5597	6.47032	5.60486	4.59495	7.37649
Control	Female	0	43.31	L	1.41504	5.67713	4.70966	5.3634	3.34577	7.4108	5.89885	6.1224	6.41222	5.3634	5.39803	4.3339	2.9386	3.02975	4.3339	7.34133	6.97919	5.58996	2.36923	4.53398	6.92085	4.98489	3.34577	0.137504	4.81592	5.93467	4.01495	5.69116	0.137504	3.34577	5.29155	6.79658	6.25109	3.34577	0.137504	5.52878	3.71882	5.73245	5.70506	4.01495	5.09452	4.36923	0.137504	2.62449	5.43185
Control	Female	0	48.33	L	3.82443	12.1118	5.09452	6.19311	3.66297	8.44363	6.10154	6.42066	6.34282	6.27922	5.29155	5.02975	5.70506	3.34577	5.07325	5.8371	6.55714	5.70506	0.137504	5.61961	6.17326	5.52878	4.86625	0.137504	6.19311	5.93467	4.43741	5.94642	3.27302	2.8413	5.73245	6.47843	5.78572	3.41504	0.137504	5.46489	5.54432	5.73245	6.00375	4.10154	6.55714	5.38082	2.8413	4.22239	5.93467
Control	Female	0	64.28	L	2.77259	6.43185	3.79008	4.96963	2.87447	7.56859	5.73697	5.98489	6.0625	4.71882	4.07325	3.22239	4.63421	2.54432	4.77259	5.29768	6.17659	5.62449	4.11548	4.44846	5.68182	5.26053	0.415037	0.137504	5.29768	5.6677	3.62449	5.70966	0.137504	3.5025	5.27922	6.46489	5.80305	3.43741	1.73697	4.82443	4.71882	5.08037	5.36923	3.68182	3.68182	4.89885	3.22239	0.137504	4.82443
Control	Male	1	18.03	L	0.137504	5.35168	5.80305	5.16323	4.1565	7.56859	5.42066	5.62449	6.22561	4.99247	4.30986	4.23522	4.99247	0.874469	4.94642	1.9386	6.22561	5.69581	1.5025	4.96963	5.69581	5.01495	3.79008	1.5025	5.27922	5.63904	4.11548	5.6677	0.137504	3.73697	4.69116	6.52095	5.63904	0.137504	0.874469	5.35168	4.44846	5.24159	5.81592	0.137504	5.35168	4.34577	2.11548	2.11548	4.99247
Control	Female	0	24.93	L	1.22239	5.4865	5.3159	5.95031	4.34577	7.50647	5.69581	6.47303	6.30073	5.05889	4.79874	5.03709	5.08037	1.9386	4.54432	4.99247	6.26366	5.80305	4.63421	5.08037	5.85383	4.66297	3.68182	0.137504	5.27922	5.47032	4.07325	5.82867	0.137504	3.56478	5.3159	6.38082	5.92679	3.14296	2.87447	5.57994	4.23522	5.85383	6.28232	3.56478	4.38082	5.1224	2.77259	2.27302	5.27922
Control	Male	1	36.06	L	3	10.0189	5.70044	5.9542	5	7.03342	5.72792	6.21917	6.2384	5.24793	5.91886	4.16993	5.24793	4.12928	5.2854	5.71425	7.11894	5.97728	4.45943	4.80735	4.70044	5.32193	4.24793	0.137504	5.37504	5.85798	3.90689	5.87036	0.137504	3.70044	5.16993	6.52356	6.01123	2.80735	0.137504	5.40939	5.2854	5.12928	6.02237	3.16993	4.32193	5.20945	3.32193	3	4.32193
Non-progressor	Male	0	59.42	L	0.137504	4.86625	4.81592	5.3634	3.77259	7.57112	5.75933	6.70275	6.84758	4.76377	4.9386	5.02975	4.53398	0.222392	5.67713	4.79008	6.36048	5.69116	3.92283	4.76377	5.64866	4.81592	3.87447	0.137504	6.75711	5.25424	4.59495	5.64866	0.137504	3.92283	5.30986	6.17326	5.78572	1.11548	0.137504	5.32793	4.26053	5.91089	6.02606	1.66297	4.81592	4.01495	0.137504	2.8413	5.29155
Control	Male	1	15.14	L	0.137504	5.48113	5.39803	5.75933	4.22239	7.22078	5.71882	7.26366	6.18322	5.34577	3.92283	4.18322	5.23522	3.27302	5.07325	5.63421	6.65344	5.63421	4.36923	3.87447	5.44846	5.1565	5.41504	1.11548	5.54432	5.02975	2.9386	5.87447	0.137504	3.27302	5.21594	6.16323	6.02606	0.137504	0.137504	5.39803	5.13614	6.16323	6.03709	0.137504	7.06788	4.26053	4.18322	0.137504	4.98489
Control	Female	1	39.16	L	8.45396	8.26053	8.7521	9.66474	0.137504	8.72679	8.82231	7.87754	9.02144	8.24634	7.95226	8.97346	10.1179	0.137504	8.97919	5.79874	8.69058	8.69232	8.58183	8.75043	7.26835	8.77039	8.26991	1.41504	9.42976	6.63178	6.1224	8.50647	4.56478	7.79225	8.60979	7.99247	0.137504	0.137504	0.137504	8.63178	8.61532	9.85123	3.77259	2.5025	8.75878	8.57049	8.00094	7.10504	9.69116
Control	Male	1	36.11	L	2.62449	5.58996	5.70506	6.17326	4.10154	7.44846	6.63178	8.1094	6.82231	5.17659	6.08037	4.79008	6.09099	0.137504	6.69581	5.81164	6.23202	6.2127	0.137504	6.14296	3.34577	5.43185	0.137504	0.137504	6.09099	5.48113	5.48113	6.49452	0.137504	4.70966	5.88671	7.08923	0.137504	4.01495	0.137504	5.95807	4.86625	8.03983	6.63178	0.137504	5.25424	6.41222	0.137504	0.137504	5.89885
Control	Male	1	11.71	H	5.02237	8.59059	5.50779	6.3837	4.61471	7.7211	6.31288	6.39232	6.29462	5.74147	6.03342	4.42626	6.01123	4.16993	5.44294	5.22882	7.2384	5.59991	4.97728	5.39232	5.89482	5.6865	5.50779	4.78136	5.84549	6.01123	4.55459	5.91886	0.584963	2.70044	5.89482	6.76818	6.06609	4.39232	2.90689	5.84549	5.26679	6.57743	6.40088	4.24793	6.82655	5.42626	4.08746	3.85798	6.07682
Control	Male	1	36.72	L	6.5157	8.38802	7.36194	8.29921	3.80735	12.3531	6.93074	7.45121	7.96578	7.03342	6.71425	7.37504	8.61839	4.70044	7.60733	5.90689	8	7.30378	7.58496	7.70044	6.26679	7.53138	7.03342	5.71425	8.26209	6.04439	5.72792	7.78136	3.75489	5.59991	7.37504	7.2854	5.12928	0.137504	0.137504	7.44294	7.01123	8.12928	4.90689	4.52356	6.94837	7.59246	6.26679	6.04439	8.21917
Control	Male	1	2.23	L	4.16993	6.79442	6.08746	6.44294	4.42626	7.77479	6.30378	6.34873	6.45121	5.52356	5.24793	5.52356	6.55459	3.58496	5.56986	4.2854	6.75489	6.2854	5.2854	5.2854	5.75489	5.88264	6.67243	1.32193	6.33985	6.5157	4.08746	6.37504	0.137504	4	5.80735	6.93074	6.32193	1.80735	0.137504	5.98868	5.42626	6.85798	5.75489	3.39232	7.51964	5.42626	4.9542	4.24793	6.06609
Control	Female	1	6.54	L	3.48113	6.54174	6.51043	6.26991	5.05166	7.72905	6.11201	6.63178	6.70275	5.64866	5.70506	5.23522	6.36048	4.65344	5.96963	5.13614	6.76377	5.75933	5.07325	5.46489	5.71882	5.70506	5.87447	3.11548	5.98109	6.58747	5.32793	6.28848	2.8413	3.11548	5.91089	7.05709	6.26991	3.1964	2.62449	6.06967	5.75933	5.86212	6.36048	4.70966	6.93271	5.5597	4.14296	3.96963	6.13271
Control	Female	1	3.55	L	3.45943	6.76818	4.64386	6.05528	4.61471	7.79442	6.30378	7.92778	6.87652	5.96578	4.85798	5.58496	6.52356	0.137504	5.96578	5.40939	7.16993	6.42626	4.9542	5.32193	5.75489	5.55459	5.08746	0.137504	6.25739	5.61471	4.45943	6.18982	0.137504	4.64386	6.02237	6.71425	5.78136	0.137504	2	5.88264	5.52356	7.8009	6.14975	3.90689	5.6865	5.67243	2.45943	2.90689	6.40088
Non-progressor	Female	1	44.05	L	0.137504	4.89885	4.66297	5.53398	4.1565	7.12756	5.69581	6.0625	6.0625	4.74595	4.23522	4.51307	5.70966	0.137504	4.99247	4.23522	6.4567	5.65344	4.44846	4.02975	4.94642	4.66297	4.1565	0.137504	5.16323	5.24159	1.73697	5.69581	1.9386	1.9386	4.96963	6.26366	6.1565	0.137504	0.137504	5.24159	4.44846	5.3339	5.53398	4.69116	2.87447	3.9386	0.137504	0.137504	4.77259
Control	Female	0	3.08	L	2.66297	7.94447	7.49052	6.14636	3.43741	7.32042	5.99624	6.27302	6.57491	5.57994	5.6677	4.99247	5.20294	4.69116	5.27922	4.63421	6.91089	6.0625	4.38082	5.20294	5.35168	5.53398	5.79008	0.137504	4.99247	5.85383	4.07325	5.72338	0.137504	3.9386	5.35168	6.72565	5.85383	4.51307	0.137504	5.57994	5.20294	5.81592	6.31892	4.30986	6.47303	4.51307	2.87447	0.137504	5.75043
Control	Male	1	16.33	L	5.78572	6.94447	7.96097	8.38442	0.137504	8.49652	7.24951	7.42766	7.39375	6.11201	6.99058	7.17159	8.42696	0.137504	6.91488	6.19311	7.63783	7.3053	5.71882	7.05709	6.23202	7.0786	6.61716	0.137504	7.54045	5.98109	4.76377	6.84758	3.66297	5.39803	6.91488	6.84758	4.86625	0.137504	0.137504	6.67478	6.63178	6.04803	6.37793	0.137504	7.66652	7.18157	5.29155	5.39803	8.14551
Control	Female	1	42.48	L	4.34577	9.38873	6.33688	7.53398	0.137504	7.90889	6.8928	6.84967	7.59867	6.05166	6.3634	6.91089	7.82231	0.137504	7.22239	5.86625	6.78572	6.34577	6.82443	6.48113	5.26053	6.54432	5.65344	0.137504	7.61716	5.22239	5.59495	6.69116	0.137504	3.62449	6.93467	7.01495	4.92283	0.137504	0.137504	6.75933	6.61961	6.1565	5.8413	3.73697	5.86625	7.13271	4.11548	3.8413	7.57617
Control	Male	0	11.11	NA	0.137504	5.9542	5.08746	5.93074	4.80735	7.49185	5.9542	5.93074	6.67243	5.2854	4.52356	5.58496	5.24793	4.64386	5.52356	5.20945	6.85798	5.9542	4.32193	5.32193	5.61471	5.90689	6.39232	1	5.79442	6.04439	4.67243	6.30378	0.137504	3.39232	5.78136	6.7879	6.35755	3.80735	2.80735	5.80735	5.22882	5.67243	6	4.70044	6.35755	4.61471	4.32193	4.70044	5.45943
Control	Male	0	8.91	NA	2.05889	7.9953	5.75933	6.13271	4.70966	7.56351	6.04803	5.84967	6.39518	5.27302	5.05166	5.5597	5.58996	0.137504	4.81592	4.91488	6.85383	6.02606	4.26053	4.96193	5.49719	5.54432	3.48113	1.66297	5.92283	6.00375	3.54432	5.82443	0.137504	2.62449	5.93467	6.86005	6.09099	3.92283	0.137504	4.86625	4.86625	5.5597	5.49719	2.8413	4.76377	5.00749	4.22239	2.05889	5.46489
Control	Female	0	40.33	L	0.137504	6.86005	4.86625	5.78572	4.86625	7.56732	5.86212	6.63178	6.47843	5.64866	5.17659	5.09452	5.29155	1.87447	5.52878	5.5597	6.89684	5.91089	3.82443	5.48113	5.46489	5.52878	3.71882	0.137504	5.5597	5.64866	4.65344	6.01495	0.137504	3.02975	5.39803	6.70966	6.15313	2.62449	0.137504	5.8371	5.17659	5.25424	5.91089	4.10154	4.10154	5.3634	4.10154	0.137504	5.52878
Control	Male	0	56.91	L	0.137504	5.37504	5.42626	5.97728	4.64386	7.74819	5.89482	6.12928	6.24793	5.16993	4.52356	4.97728	5.76818	1	5.59991	5.47573	6.72792	6.10852	4.85798	4.9542	4.75489	5	3.90689	1.58496	5.45943	5.72792	0	5.61471	0.137504	3.58496	5.32193	6.76818	6.22882	2.58496	0.137504	5.58496	4.52356	5.75489	5.9542	0.137504	4.08746	5.02237	1	0.137504	5.32193
Control	Female	0	60.6	L	5.40372	5.70966	5.6677	6.91089	3.8413	7.3159	6.44846	8.11548	6.64866	5.68182	4.92283	6.23522	6.5597	0.137504	6.21594	4.94642	7.13271	6.78572	5.45396	6.1565	5.10154	6.05166	5.5025	0.137504	6.61961	6.02975	5.3339	6.40656	0.137504	4.77259	6.02975	7.01495	5.75043	0.415037	0.137504	6.00749	5.5025	6.05166	5.8413	4.23522	5.77698	5.98489	2.87447	3.5025	6.68416
Control	Female	0	28.1	L	0.137504	5.29768	4.48113	5.69581	4.60486	7.32493	5.98489	5.99624	6.46489	5.26053	5.26053	2.87447	5.76377	3.43741	4.66297	4.60486	6.77259	5.72338	3.36923	4.66297	5.56478	5.10154	4.48113	0.137504	5.65344	5.43741	3.22239	5.85383	0.137504	3.05889	4.41504	6.70506	5.81592	0.137504	2.41504	5.26053	4.69116	5.59495	5.81592	0.415037	4.1964	4.82443	0.137504	1.22239	5.01495
Control	Male	1	15.31	L	1.87447	6.15313	6.16323	5.67713	4.56478	7.38082	6.1224	6.02606	6.43741	5.82443	5.74595	6.18322	5.57491	3.11548	6.56478	4.43741	7.18653	5.57491	2.9386	3.54432	4.79008	4.89077	6.16323	0.137504	6.00375	6.02606	4.79008	6.29768	4.22239	5.51307	5.82443	7.02975	6.42906	4.05889	3.54432	5.34577	4.18322	5.57491	6.20294	3.54432	7.91986	5.09452	2.62449	2.22239	4.59495
Control	Male	0	43.64	L	5.73245	6.58747	4.40372	5.61961	4.47032	7.41926	6.05889	6.00375	6.54174	5.29155	4.91488	4.96193	5.48113	1.11548	5.52878	4.96193	6.26053	6.04803	2.05889	4.10154	5.00749	5.46489	4.10154	2.62449	5.17659	5.81164	3.87447	5.61961	2.36923	4.53398	5.05166	6.54174	6.06967	3.71882	0.736966	5.54432	4.68182	5.27302	5.86212	1.11548	3.82443	4.96193	1.11548	3.48113	5.17659
Control	Female	0	56.33	L	0.137504	5.08746	4.72792	5.74147	2.90689	7.25267	5.79442	7.01681	6.29462	5.18982	4.04439	4.78136	4.93074	0.137504	4.42626	5.45943	7.03892	5.82018	2.70044	4.12928	5.40939	4.61471	3.9542	0.137504	5.96578	5.76818	4.08746	5.53916	0.137504	0.137504	5.26679	6.76818	5.93074	0	0.137504	5.33985	4.78136	5.26679	5.79442	0.137504	4.78136	4.35755	0.137504	0.137504	4.78136
Control	Male	0	46.63	L	0.137504	6.46761	1	5.12928	3.45943	7.17991	5.61471	5.90689	6.18982	4.90689	4	3.45943	4.61471	3	2.80735	4.24793	6.87036	5.20945	0.137504	3.24793	4.58496	4.80735	0.137504	0.137504	5.49185	5.18982	2.80735	5.93074	0.137504	0.137504	4.08746	6.65821	5.64386	0.137504	0.137504	5.22882	3.80735	3.32193	5.35755	0.584963	0.137504	3.08746	0.137504	0.137504	3.45943
Control	Female	0	42.52	L	1.41504	5.88671	6.25109	5.95807	5.1565	7.77588	6.25109	5.81164	6.56478	5.96963	5.05166	5.67713	6.09099	2.5025	5.67713	4.81592	7.53268	6.18322	4.76377	5.67713	5.54432	5.77259	4.79008	0.137504	5.93467	5.73245	4.79008	6.15313	0.222392	4.26053	5.78572	7.04621	6.32493	2.73697	0.736966	6.09099	5.70506	6.25109	6.42906	3.87447	3.92283	5.32793	3.1964	3.71882	5.61961
Control	Male	0	3.78	L	0.137504	5.85383	4.87447	5.43741	4.02975	7.19311	5.81592	6.17659	6.21594	5.29768	4.87447	5.36923	5.26053	2.27302	5.14296	4.60486	6.79225	5.90288	4.54432	5.3339	4.71882	4.84967	2.96963	0.137504	4.71882	5.77698	3.9386	5.70966	0.137504	3.36923	5.24159	6.21594	5.65344	3.29768	4.11548	4.96963	2.96963	5.86625	5.65344	3.22239	4.27302	2.11548	0.137504	0.137504	5.10154
Control	Male	1	8.38	L	4.26053	6.4457	5.34577	6.39518	4.29768	7.42766	6.41222	6.02606	6.60239	5.57491	6.49452	6.15313	6.4457	0.137504	6.23202	4.40372	7.4108	6.36048	4.53398	5.49719	5.29155	5.52878	6.60239	0.137504	6.23202	5.95807	3.48113	6.35168	0.137504	4.79008	5.73245	6.46216	5.87447	0.137504	0.137504	6.00375	5.05166	6.28848	6.2127	2.73697	7.95517	5.58996	0.137504	3.54432	6.32493
Control	Male	1	10.16	L	3.73697	6.61225	4.66297	5.4865	4.48113	7.53787	5.62449	5.6677	6.55203	4.96963	5.24159	5.01495	5.70966	3.36923	5.73697	5.10154	6.52878	5.85383	4.11548	5.01495	5.36923	5.01495	3.9386	0.137504	5.70966	6.22561	1.22239	5.47032	3.8413	4.66297	5.29768	6.70506	6.17659	3.56478	3.56478	5.40372	4.77259	5.22239	6.00749	2.87447	4.94642	5.29768	3.73697	4.02975	5.5025
Control	Male	1	7.72	L	4.07325	6.40656	4.38082	5.72338	3.62449	7.73019	5.4865	5.95031	6.12584	5.4865	4.63421	4.84967	5.35168	2.27302	5.4865	4.63421	6.48918	6.52878	5.29768	4.69116	5.57994	5.1224	4.74595	0.137504	5.87856	5.6677	4.38082	5.63904	2.11548	2.54432	6.0625	6.64145	5.54946	0.137504	2.96963	5.51833	3.56478	6.22561	5.79008	2.87447	4.51307	4.82443	3.5025	2.87447	4.89885
Control	Male	0	42.57	L	3.24793	5.96578	5.22882	5.6865	5.18982	7.48382	5.84549	6.20945	6.36632	5.14975	5.32193	4.83289	5.26679	2.90689	5.44294	4.42626	6.82655	5.82018	3.64386	5.30378	5.18982	5.40939	4.04439	0.137504	5.33985	5.82018	4.85798	5.89482	0.137504	2.90689	5.10852	6.57743	5.94251	2.45943	2.70044	5.85798	4.49185	5.53916	6.05528	4.2854	4.12928	4.83289	1.80735	4.12928	5.44294
Control	Female	1	9.81	L	2.87447	6.40656	5.40372	5.8413	3.05889	7.35168	5.73697	6.11548	6.13614	5.24159	3.79008	5.40372	5.68182	3.36923	5.59495	4.1964	6.43185	5.62449	4.79874	5.05889	5.45396	5.01495	5.03709	0.137504	5.5025	5.68182	2.41504	5.62449	0.137504	1.22239	5.36923	6.49719	5.98489	2.11548	0.137504	4.84967	5.5025	5.65344	5.47032	2.11548	5.76377	4.48113	2.87447	2.66297	5.1224
Non-progressor	Male	0	14	L	0.137504	9.9359	5.24793	5.40939	3.08746	6.97728	5.45943	5.78136	6.31288	4.97728	4.67243	3.75489	5.33985	3.75489	5.49185	4.04439	6.52356	5.62936	2.90689	3.85798	4.35755	5.10852	4.67243	0.137504	5.65821	5.6865	4.04439	5.75489	0.137504	1.80735	5.37504	6.40088	5.71425	2.70044	0.137504	5.20945	3.52356	5.62936	6.32193	3.75489	3.52356	4.12928	2.90689	0.584963	5.53916
Control	Male	1	8.21	H	2.36923	6.04803	3.92283	6.08037	3.71882	7.61594	5.95807	6.77039	6.37793	4.65344	5.05166	5.46489	5.67713	2.62449	5.51307	4.76377	6.47843	5.81164	4.43741	5.32793	5.05166	5.5597	4.76377	0.137504	5.39803	5.98109	4.3339	6.02606	0.137504	2.05889	5.75933	6.52617	5.52878	0.137504	0.736966	5.91089	4.8413	6.34282	6.04803	3.60486	4.81592	5.23522	2.36923	3.02975	4.91488
Control	Female	1	34.93	L	2.87447	6.72565	5.76377	5.53398	4.94642	7.56859	6.39803	6.44846	6.41504	5.10154	5.27922	5.35168	5.81592	0.137504	5.73697	6.54432	6.77259	6.05166	4.07325	4.1964	5.14296	5.27922	4.54432	0.137504	5.81592	5.95031	4.34577	6.14636	0.137504	2.66297	5.53398	6.88671	5.76377	2.11548	0.137504	5.81592	5.29768	6.34577	6.12584	4.84967	5.10154	5.36923	3.14296	0.137504	5.62449
Non-progressor	Female	1	6.75	L	0.415037	6.02975	5.10154	5.85383	4.92283	7.69928	6.17659	7.11201	6.58996	5.56478	5.40372	5.22239	5.76377	0.874469	6.08392	4.82443	6.39803	5.95031	4.27302	5.62449	5.68182	5.76377	5.3339	0.137504	5.68182	5.8413	3.43741	5.70966	0.137504	3.73697	5.47032	6.88671	6.02975	3.73697	4.02975	5.47032	5.22239	5.81592	6.13614	3.62449	6.0625	5.36923	3.9386	2.41504	5.59495
Control	Male	1	8.87	L	1.9386	7.85694	5.80305	5.65344	4.51307	7.33836	5.90288	6.58246	6.79225	5.4865	5.16323	5.27922	5.38658	3.43741	6.04075	4.69116	6.92877	5.99624	3.89077	5.42066	5.3339	5.45396	7.25582	0.137504	5.75043	5.90288	5.42066	5.72338	0.874469	3.14296	5.72338	6.95807	5.60979	0.137504	2.54432	5.63904	5.24159	5.60979	5.72338	0.137504	8.50912	4.84967	2.11548	3.68182	5.27922
Control	Male	0	5.85	L	4.88264	7.54689	7.24793	7.88874	5.30378	8.19229	7.5812	7.00562	7.83289	6.77479	6.29462	7.3966	8.01959	0.137504	7.18982	5.40939	7.65464	7.22882	6.90087	7.12412	6.55459	7.17493	6.29462	3	7.73809	6.74819	4.32193	7.17991	5.49185	4.97728	6.60733	7.31741	6.11894	0.137504	0.137504	7.22882	7.11894	6.61471	6.01123	4.88264	6.25739	6.90087	5.65821	5.65821	8.02514
Control	Male	0	6.66	L	1.58496	5.96578	5.42626	5.62936	3.24793	7.49185	5.9542	6.16993	6.30378	5.61471	4.24793	5.18982	5.55459	0.137504	5.39232	4.24793	7	5.72792	3.70044	4.24793	5.45943	5.20945	5	0.137504	5.20945	5.89482	3	5.32193	0	3.16993	5.59991	6.71425	5.70044	3.32193	0.137504	5.64386	4.9542	5.53916	5.94251	3.45943	5.75489	5.20945	4.24793	2	4.32193
Control	Male	0	4.22	H	0.736966	6.80305	6.22239	5.38082	4.43741	7.37214	6.08037	6.20294	6.46216	5.38082	5.25424	4.43741	5.92283	2.73697	5.02975	4.96193	6.87856	5.94642	4.29768	5.34577	5.41504	5.44846	7.01866	0.137504	5.86212	5.8371	4.62449	6.14296	1.41504	0.137504	5.71882	7.04075	5.91089	3.1964	2.73697	5.8371	4.65344	5.66297	5.96963	4.01495	7.30073	5.1565	3.27302	3.27302	4.9386
Control	Female	0	19.28	NA	0.137504	7.60979	4.92283	6.05166	4.82443	7.41222	5.69581	6.13614	6.09452	5.29768	5.56478	4.92283	5.3339	3.9386	4.71882	4.1964	6.57491	5.96193	4.02975	4.92283	5.22239	4.94642	2.96963	0.137504	4.57491	5.90288	3.56478	5.70966	0.137504	3.56478	5.05889	6.39803	5.8413	2.66297	0.137504	5.53398	3.9386	5.35168	5.8413	3.62449	4.41504	5.14296	0.137504	3.62449	4.60486
Control	Female	0	27.2	NA	0.137504	5.84549	8.39446	5.76818	4.58496	7.48382	6.01123	5.98868	6.82018	5.49185	4.90689	5.12928	5.10852	2.58496	4.78136	5.37504	6.88874	6.03342	4.39232	4.78136	5.37504	5.24793	3.85798	0.137504	5.74147	5.91886	4.55459	5.96578	0.137504	4.35755	5.65821	6.66534	6.19967	3.24793	2.90689	5.76818	5.10852	5.59991	6.15987	5.06609	4.12928	5.10852	3.80735	2.16993	4.78136
Control	Male	0	6.71	NA	0.137504	4.90689	4.08746	5.32193	3.52356	7.32193	5.80735	5.55459	6.12928	4.55459	6.85798	3.24793	4.85798	0.137504	5	3.90689	6.9542	5.58496	4.08746	4.20945	5.39232	4.49185	4.70044	0.137504	4.9542	6.02237	3.90689	5.64386	0.137504	0.137504	4.52356	6.33985	5.61471	0	0	5.02237	4.39232	4.24793	5.75489	0.137504	4.58496	5.12928	0.137504	0.137504	3.9542
Non-progressor	Male	0	8.08	H	2.05889	8.09891	5.11548	6.77039	3.60486	7.27302	5.96963	5.63421	6.23202	5.41504	5.51307	3.54432	5.34577	0.137504	4.56478	3.41504	6.77698	6.01495	0.137504	4.8413	4.9386	4.62449	3.96963	0.137504	5.43185	6.22239	3.82443	5.84967	0.137504	0.137504	4.96193	6.28848	5.94642	0.137504	0.137504	5.1964	5.1964	4.9386	5.44846	3.02975	4.3339	4.47032	2.22239	0.137504	4.59495
Non-progressor	Male	0	4.84	L	0.137504	5.20294	5.86625	5.73697	2.66297	6.92283	5.85383	6.28232	6.71882	4.66297	4.30986	4.02975	5.36923	0.137504	5.59495	3.8413	6.77259	6.05166	4.07325	4.69116	5.62449	5.05889	7.10154	0.137504	5.05889	6.1964	3.5025	5.4865	0.137504	4.27302	4.79874	6.92877	6.55203	2.66297	0.415037	5.68182	5.22239	5.56478	6.1565	1.73697	8.131	4.57491	2.11548	0.137504	4.54432
Control	Male	0	2.66	H	0.137504	4.90689	4.72792	4.75489	3.75489	7.27146	5.74147	5.40939	5.59991	5.22882	0.137504	3.85798	4.97728	2	3.85798	3.39232	6.80735	5.45943	2.90689	3.24793	4.88264	4.67243	2.70044	0.137504	4.93074	5.44294	2.90689	5.44294	0.137504	0.137504	4.88264	6.67948	5.9542	0.584963	0.137504	5.02237	3.70044	5.32193	5.89482	1	4.42626	2.45943	0.137504	2.45943	5.26679
Control	Female	0	56.84	NA	0	5.55459	5.9542	5.70044	4.64386	7.22882	5.87036	5.83289	6.40939	4.78136	4.58496	5.08746	4.85798	0.137504	5.32193	4.16993	6.56986	5.93074	3.58496	4.58496	5.30378	4.75489	4.97728	0.137504	5.04439	6	5.06609	5.72792	0.137504	3.75489	5.40939	7.02237	6.11894	2.16993	0.137504	5.91886	4.61471	5.64386	5.93074	3.45943	4.24793	4.70044	2.32193	0.137504	4.90689
Progressor	Male	0	13.61	H	0.874469	6.83078	4.79874	5.3159	4.30986	7.33836	5.69581	8.22802	6.12584	4.99247	6.10504	4.89885	4.07325	2.27302	4.82443	4.38082	6.62693	5.77698	1.22239	3.79008	5.56478	5.1224	0.137504	0.137504	4.30986	5.54946	3.43741	5.3159	0.874469	1.73697	4.84967	6.42347	5.16323	3.14296	0.137504	5.16323	4.63421	5.57994	5.35168	1.5025	3.8413	4.96963	4.07325	0.137504	4.38082
Progressor	Male	1	16.14	L	0.137504	5.78136	5.24793	6.06609	3.80735	7.41785	5.93074	6.02237	6.14975	4.88264	7.18982	4.64386	4.32193	3	5.08746	4.64386	6.58496	5.55459	3.39232	4.75489	5.90689	5.10852	3.70044	0.137504	5.32193	5.59991	4.12928	5.67243	0	0.137504	4.52356	6.49185	5.85798	3.70044	3	5.39232	4.32193	4.9542	6.32193	3.45943	3.90689	4.75489	1.80735	0	4.64386
Progressor	Male	0	14.53	L	3.41504	5.94642	6.05889	5.44846	3.60486	7.17659	5.27302	5.99247	5.48113	4.79008	5.11548	5.07325	5.27302	2.8413	4.73697	4.8413	6.03709	5.21594	4.73697	4.76377	6.6677	4.43741	4.86625	3.41504	5.69116	5.73245	3.92283	5.48113	4.29768	4.05889	5.48113	5.61961	5.1565	2.8413	0.222392	4.79008	3.71882	5.43185	5.88671	4.14296	5.49719	4.8413	2.36923	3.41504	5.43185
Progressor	Female	0	7.95	NA	4.22239	5.60486	4.70966	5.51307	4.53398	7.4023	5.99247	6.6677	6.32493	4.73697	4.29768	4.81592	5.34577	0.222392	5.43185	4.43741	6.35168	5.5597	3.92283	4.68182	6.8413	5.58996	3.48113	0.137504	4.36923	6.46216	3.48113	6.00375	0.137504	0.736966	5.02975	6.61716	5.60486	3.48113	2.73697	5.43185	5.05166	4.40372	6.3339	2.36923	3.02975	4.68182	0.137504	0.137504	5.05166
Progressor	Female	0	12.17	NA	0.137504	6.90489	4.60486	5.01495	3.79008	7.39946	5.56478	5.76377	5.91488	5.01495	5.43741	4.51307	5.1224	1.9386	4.77259	4.44846	6.23522	5.36923	3.22239	4.66297	6.38945	4.27302	2.66297	0.137504	4.27302	5.10154	3.22239	5.47032	0.137504	1.9386	5.35168	6.5597	5.53398	3.36923	0.137504	5.05889	4.48113	5.16323	6.09452	3.8413	3.05889	5.42066	2.77259	0.137504	4.38082
Progressor	Female	0	50.67	L	2.45943	6.03342	4.93074	5.44294	4.93074	7.51175	6.03342	5.91886	6.25739	4.78136	4.55459	5.06609	4.83289	0.137504	5	4.67243	6.25739	5.71425	1.80735	4.45943	5.79442	5.39232	4.20945	0.137504	5.16993	5.6865	3.08746	5.79442	0.137504	4.72792	5.71425	6.19967	6.25739	3.39232	2.70044	4.78136	4.70044	5.30378	5.87036	1.80735	4.12928	4.78136	1.80735	0.137504	4.90689
Progressor	Male	0	9.15	H	0	7.23362	5.39232	5.85798	3.32193	7.82972	6.09803	6.24793	6.25739	5.6865	6.44294	5.42626	5.55459	3.75489	5.20945	5.16993	6.70044	5.88264	4	4.70044	5.79442	5.16993	4.9542	0.137504	5.52356	5.61471	4.32193	5.71425	0.137504	4.32193	5.35755	6.91886	6.05528	2	0.137504	5.9542	4.9542	5.97728	6.33092	2.90689	4.85798	5.24793	0	0.584963	5.24793
Progressor	Female	0	43.64	L	5.62449	7.09099	7.28386	7.6677	4.66297	7.94447	6.99247	7.47843	7.22239	6.30986	5.86625	6.60486	7.59495	2.27302	6.58996	6.52878	7.57238	7.32493	6.71882	6.73245	8.17659	7.17326	5.98489	0.137504	7.29309	5.89077	3.98489	7.11201	4.11548	5.82867	6.93467	6.96963	5.8413	0.137504	0.137504	6.79225	6.66297	6.69813	6.18653	3.9386	6.34577	6.69116	5.22239	2.66297	7.30682
Progressor	Female	0	43.87	L	1.11548	5.29155	5.00749	5.58996	4.26053	8.38873	5.52878	6.93271	6.19311	4.70966	4.10154	2.05889	4.59495	0.137504	5.00749	4.01495	7.86522	5.73245	2.9386	5.23522	5.89885	5.17659	4.10154	0.137504	5.66297	7.5937	4.3339	4.26053	0.137504	4.59495	5.05166	6.75711	5.60486	3.71882	0.137504	4.91488	4.53398	4.53398	5.73245	2.8413	5.64866	4.79008	0.137504	2.36923	4.62449
Progressor	Female	0	41.79	L	0.137504	5.75933	4.18322	5.69116	3.60486	7.57112	5.88671	5.78572	6.57238	5.5597	5.02975	4.3339	5.29155	0.736966	4.86625	4.81592	6.28848	5.66297	3.92283	4.53398	5.79874	4.86625	0.137504	0.137504	5.5597	5.58996	4.01495	5.75933	0.736966	1.66297	4.91488	6.73019	5.88671	2.73697	0.137504	5.34577	4.81592	5.8371	6.16323	0.137504	3.48113	4.59495	0.137504	0.137504	5.49719
Progressor	Male	0	13.53	NA	2.11548	6.21594	4.84967	5.62449	3.05889	8.12842	5.89077	6.30073	6.34577	5.36923	6.26366	4.82443	5.10154	3.36923	5.76377	5.05889	6.73922	6.09452	3.14296	5.51833	6.23522	5.36923	6.00749	0.137504	5.3339	5.43741	4.71882	5.76377	1.22239	3.43741	5.10154	6.54432	6.07325	4.34577	3.05889	5.40372	4.96963	5.26053	6.05166	4.02975	7.38658	4.63421	3.89077	2.87447	5.62449
Progressor	Female	0	39.42	NA	2.27302	6.42347	6.17659	5.86625	2.41504	7.75711	6.00749	6.32793	6.56732	5.35168	4.34577	5.05889	6.07325	0.137504	5.29768	2.41504	7.2127	6.1964	5.38658	5.59495	5.95031	5.62449	2.11548	0.137504	5.70966	5.56478	4.02975	6.09452	0.137504	3.05889	5.70966	6.62693	5.85383	0.137504	0.137504	5.62449	5.36923	5.79008	5.68182	2.66297	4.71882	5.10154	0.137504	0.137504	5.76377
Progressor	Male	0	9.05	NA	4.24793	11.4257	4.97728	5.90689	4.58496	7.77479	6.06609	6.30378	6.22882	5.47573	5.78136	5.42626	5.67243	2.32193	5.78136	5.04439	7	5.67243	5.08746	4.90689	6.84549	5.64386	5.42626	2.58496	5.87036	5.52356	4.90689	6.16993	0.137504	3.70044	5.96578	6.63662	6.22882	2.45943	4	5.80735	5.02237	6.02237	6.01123	3.52356	6.18982	5.42626	4.75489	2.58496	5.80735
Progressor	Female	0	12.21	NA	1.87447	13.3024	3.82443	5.88671	2.62449	7.53268	5.66297	6.26053	5.89885	5.44846	4.98489	4.81592	5.69116	0.137504	4.81592	4.22239	6.54946	5.84967	5.1565	4.5025	5.86212	5.23522	3.87447	0.137504	5.38082	5.66297	1.41504	5.79874	0.137504	5.29155	4.59495	6.5025	6.02606	1.87447	0.137504	5.38082	5.07325	5.39803	5.87447	0.137504	4.05889	5.1964	0.137504	3.34577	5.34577
Progressor	Male	0	15.05	NA	2.73697	6.28848	5.34577	4.73697	4.29768	7.69465	5.63421	5.89885	6.20294	5.1565	5.61961	4.5025	5.27302	4.56478	5.8371	3.87447	6.9386	5.89885	4.22239	5.02975	6.47843	5.1565	5.70506	0.137504	5.54432	6.04803	4.81592	6.08037	3.11548	1.87447	5.48113	6.3339	5.66297	3.77259	0.137504	5.32793	4.36923	5.38082	5.94642	2.8413	6.24159	5.44846	0.137504	3.41504	5.1964
Progressor	Male	0	17.58	L	3.87447	6.60979	5.34577	6.16323	2.22239	7.81164	6.08037	7.26366	6.5025	5.21594	5.43185	5.30986	5.69116	4.36923	5.52878	6.03709	6.77698	6.18322	4.79008	5.73245	6.29768	5.44846	4.36923	0.137504	6.03709	6.1224	3.82443	5.77259	2.5025	5.54432	5.39803	6.1224	5.96963	2.73697	3.48113	5.48113	4.98489	6.16323	6.20294	4.62449	4.43741	5.44846	4.56478	1.41504	5.57491
Progressor	Female	0	4.73	L	3.34577	6.34282	5.29155	6.37793	3.96963	7.64506	5.96963	6.02606	6.74371	5.67713	5.21594	4.65344	6.22239	3.48113	5.86212	5.43185	6.84758	5.93467	4.70966	5.64866	6.71653	5.3634	4.86625	0.137504	6.28848	5.78572	4.86625	5.64866	1.66297	4.18322	5.64866	6.66059	5.67713	3.54432	2.36923	5.81164	5.25424	6.09099	6.25109	3.82443	6.24159	5.51307	3.11548	4.10154	5.89885
Progressor	Male	0	16.92	L	8.1964	5.95031	4.84967	5.8413	4.11548	7.79008	6.0625	11.1081	6.33688	5.18322	4.87447	5.27922	5.05889	0.137504	5.35168	4.82443	6.8434	6.07325	4.51307	5.36923	6.34577	5.5025	5.60979	0.137504	5.86625	5.22239	4.54432	5.73697	0.137504	4.82443	5.75043	6.71882	5.59495	2.77259	0.137504	5.8413	4.66297	6.04075	5.79008	4.48113	6.61961	5.51833	0.137504	0.415037	5.10154
Progressor	Female	0	14.83	H	3.43741	6.58996	6.48113	6.60486	3.29768	7.80305	6.69116	8.3634	6.77259	5.59495	5.26053	5.96193	6.61225	0.137504	5.70966	5.53398	7.1224	6.49719	4.87447	5.45396	6.5597	6.05166	4.66297	3.89077	6.43185	5.76377	5.10154	6.64145	3.14296	5.22239	6.40656	6.86212	6.27302	2.11548	0.137504	5.6677	5.24159	6.52878	6.49719	4.07325	5.54946	5.77698	3.79008	4.1964	6.48113
Control	Female	1	12.84	L	2	6.12928	4.35755	5.42626	5	7.55842	5.74147	6.18982	6.20945	5.49185	5.33985	5.06609	5.6865	0.137504	5.42626	4.35755	6.56224	6.02237	3	4.39232	5.67243	4.93074	2	0.137504	5.52356	5.6865	4.32193	5.67243	0.137504	4.20945	5.62936	6.93664	5.88264	3.52356	0.137504	5.42626	4.49185	6.14975	6.11894	4.35755	4.08746	5.12928	1	1.58496	5.58496
Control	Male	1	6.96	L	4.1964	5.3339	0.415037	4.11548	0.137504	7.09099	3.36923	5.68182	4.71882	2.27302	3.29768	3.56478	3.62449	0.137504	4.38082	4.30986	5.01495	5.14296	4.30986	3.05889	5.10154	2.41504	1.9386	0.137504	4.07325	3.5025	0.415037	4.94642	0.137504	2.66297	3.8413	4.69116	4.77259	3.05889	3.22239	3.73697	4.02975	4.82443	5.27922	1.73697	3.36923	4.60486	1.73697	1.22239	4.30986
Control	Male	0	57.34	NA	4.8413	6.34282	5.43185	6.30682	4.73697	7.72224	6.34282	6.30682	6.52617	5.32793	7.38514	6.20294	6.78354	3.02975	6.01495	5.09452	7.18157	6.30682	5.52878	5.64866	6.52617	5.79874	5.29155	3.92283	6.68182	6.04803	4.05889	6.17326	0.137504	4.26053	6.17326	6.36048	6.06967	3.96963	0.222392	6.13271	5.00749	6.28848	6.46216	4.70966	6.51043	6.17326	0.222392	2.73697	6.26053
Control	Male	0	27.83	NA	0.137504	9.37685	6.43185	6.13614	4.41504	8.05166	6.44846	9.81111	7.27922	5.4865	5.20294	5.59495	5.97346	0.415037	5.75043	6.10504	7.37359	5.86625	3.73697	5.18322	6.44846	5.91488	6.63421	0.137504	8.20131	6.1964	4.1964	5.91488	3.36923	5.01495	5.18322	6.70506	5.5025	0.137504	0.137504	5.65344	5.47032	5.91488	5.4865	4.30986	7.65344	5.29768	3.62449	3.36923	5.82867
Control	Male	0	31.64	NA	2	6.85175	4.2854	5.96578	0	7.94544	6.45121	7.224	6.2384	5.44294	4.88264	5	8.28771	2.45943	5.14975	6.74147	6.89482	6.11894	4.61471	5.30378	5.14975	5.47573	3.58496	3.64386	5.50779	5.80735	2.80735	6.11894	0.137504	6.43463	5.47573	6.55459	5.83289	2.45943	0.137504	5.42626	5.14975	5.82018	5.44294	3.75489	5.06609	5.40939	0.137504	0.137504	5.59991
Control	Male	0	3.9	L	0.137504	6.60486	5.5025	5.86625	3.36923	8.05709	5.98489	6.31892	6.3634	4.92283	4.11548	5.10154	5.22239	0.137504	4.1964	4.77259	6.83078	5.73697	4.11548	5.05889	6.18653	5.14296	4.54432	0.137504	5.3159	5.73697	3.36923	5.38658	0.137504	3.05889	5.24159	6.54432	5.56478	2.11548	0.137504	5.40372	4.74595	5.9386	5.76377	3.73697	4.27302	4.96963	0.137504	0.137504	5.65344
Control	Male	0	5.98	L	3.16993	6.45121	5.76818	5.93074	3.08746	7.34873	6.12928	6.49985	6.49185	5.04439	5.22882	5.75489	6.06609	3.45943	5.08746	4.9542	7.03892	6.26679	5.49185	4.9542	6.72792	5.16993	5.33985	0.584963	5.78136	6.06609	3.45943	5.90689	0	3.90689	5.42626	6.78136	5.97728	2.80735	0.584963	5.42626	5.12928	6.14975	6.26679	3.32193	4.45943	5.61471	3.64386	3.32193	5.90689
Control	Male	0	3.36	L	0.137504	6.2127	4.01495	4.68182	3.60486	7.16155	4.36923	5.5597	4.81592	4.10154	2.8413	3.82443	4.53398	0.137504	4.22239	4.59495	5.5597	4.96193	4.01495	4.01495	5.93467	3.82443	5.79874	3.34577	4.62449	5.23522	3.34577	4.9386	0.137504	3.96963	5.13614	5.11548	4.62449	2.05889	3.34577	4.47032	3.82443	5.75933	5.69116	3.11548	8.05076	5.25424	0.137504	0.137504	4.70966
Control	Male	0	40.57	L	4.61471	6.59246	4.49185	6.74819	4.20945	8.18239	6.76155	7.71768	6.85175	5.65821	5.18982	6.12928	6.69349	0.137504	5.93074	5.70044	6.76818	6.3837	6.30378	6.09803	6.34873	6.18982	4.75489	0.137504	6.2854	5.98868	4.61471	6.31288	0.137504	2.90689	5.84549	6.7879	5.40939	0.137504	0.137504	6.43463	5.79442	6.33985	6.06609	3.52356	5.89482	5.96578	1.80735	1.32193	6.29462
Control	Male	0	1.74	L	0.137504	5.26053	5.08037	5.40372	3.22239	7.49452	5.40372	5.38658	6.17659	4.60486	5.10154	4.30986	5.3339	0.137504	3.22239	4.82443	6.72565	5.76377	4.48113	4.77259	5.98489	5.01495	3.22239	0.137504	4.87447	5.47032	4.71882	5.65344	0.137504	2.27302	5.10154	6.82443	5.96193	0.137504	0.137504	5.35168	4.27302	5.87856	5.40372	3.62449	6.08392	4.89885	0.137504	0.137504	4.96963
Control	Female	1	12.31	L	0.137504	6.62449	4.73697	5.89885	4.43741	7.44018	5.69116	6.54946	6.2127	5.21594	4.47032	4.89077	5.02975	4.29768	5.57491	4.14296	6.88468	5.48113	1.87447	4.79008	4.86625	5.11548	4.22239	0.137504	5.71882	5.79874	3.77259	6.05889	0.137504	0.137504	4.8413	6.59495	5.87447	1.87447	0.137504	5.34577	4.10154	5.94642	6.16323	1.87447	6.14296	4.56478	0.137504	0.137504	5.49719
Control	Female	1	10.28	L	3.27302	6.22239	5.48113	5.1964	4.01495	7.54432	5.87447	5.63421	6.03709	5.07325	4.56478	5.32793	5.09452	2.5025	5.17659	3.96963	6.5025	5.75933	2.5025	4.96193	5.1565	5.09452	3.66297	0.137504	3.87447	5.71882	4.05889	5.71882	0.137504	1.41504	5.11548	6.65344	5.69116	2.22239	3.54432	5.34577	4.5025	5.1964	6.14296	0.137504	4.89077	4.68182	1.87447	0.137504	4.47032
Control	Male	1	8.41	L	2	5.79442	4.78136	5.47573	4.83289	7.02791	5.9542	5.87036	6.2384	5.08746	3.52356	5.12928	5.44294	0.584963	4.97728	5.26679	6.82018	6.02237	4.67243	5.22882	5.18982	4.49185	6.06609	0.137504	5.59991	5.18982	3.75489	5.26679	2.58496	3.80735	5.06609	6.54689	5.64386	3.08746	3.52356	5.26679	5.02237	5.30378	5.79442	4.42626	8.62022	5.50779	0.137504	1.32193	5.65821
Control	Male	0	3.23	L	0.137504	6.46489	5.45396	5.85383	4.69116	7.43741	6.30073	6.4567	5.96193	5.36923	5.01495	5.51833	5.47032	4.1964	4.54432	4.82443	6.99247	5.73697	3.62449	5.53398	5.89077	5.43741	5.18322	0.137504	5.40372	5.82867	3.73697	5.90288	0.137504	4.30986	5.62449	6.3634	6.14636	2.87447	1.73697	5.96193	5.03709	6.00749	6.09452	4.92283	5.53398	4.96963	3.8413	0.137504	5.16323
Control	Male	1	4.97	L	0.137504	6.5025	4.5025	6.17326	3.66297	7.41504	6.00375	6.57238	6.10154	5.07325	5.00749	5.58996	5.95807	0.137504	5.1964	4.81592	6.76377	5.57491	5.11548	5.48113	5.66297	5.17659	5.3634	2.8413	5.43185	5.64866	2.73697	5.94642	0.137504	2.36923	5.43185	6.62449	5.74595	3.92283	0.137504	5.34577	5.38082	7.24476	5.73245	4.22239	5.1964	5.07325	4.29768	3.54432	5.94642
Control	Female	1	37.81	H	3.05889	6.13614	5.1224	5.77698	4.79874	8.52878	6.3634	6.22561	6.55203	5.42066	4.57491	5.20294	5.01495	3.68182	5.5025	4.84967	6.65583	5.97346	4.44846	4.77259	5.51833	5.22239	4.1565	0.137504	5.45396	6.01866	4.23522	5.9386	2.41504	3.56478	5.92679	7.07503	5.96193	2.77259	0.137504	5.60979	4.51307	5.75043	6.30073	3.56478	4.23522	4.84967	0.137504	3.14296	5.24159
Control	Female	1	11.07	L	3.77259	6.59495	6.77039	6.82231	3.1964	7.35462	6.34282	6.63178	6.77039	5.38082	6.36048	6.41222	6.835	0.736966	6.06967	4.76377	7.29615	6.32493	5.39803	6.32493	5.3634	5.92283	5.77259	0.137504	6.82231	5.78572	4.3339	6.15313	0.137504	2.8413	5.67713	7.12067	5.91089	0.137504	0.137504	6.39518	6.26991	5.5597	6.15313	2.22239	6.11201	6.30682	4.47032	2.8413	6.74371
Control	Female	1	5.26	H	2.11548	6.08392	5.16323	6.04075	4.69116	7.35609	6.18653	6.30073	6.44018	5.47032	4.94642	5.20294	5.5025	0.137504	6.14636	4.63421	6.72565	5.99624	2.54432	4.69116	5.35168	4.89885	6.18653	0.137504	5.54946	5.69581	3.56478	5.92679	0.137504	3.14296	5.10154	6.86831	6.16658	0.137504	3.22239	5.4865	4.94642	5.35168	5.92679	0.874469	6.79225	4.84967	0.137504	0.874469	5.42066
Control	Female	1	13.19	L	0.137504	4.98489	3.87447	5.32793	4.36923	7.08392	5.75933	5.1964	5.96963	5.1565	4.26053	3.41504	5.02975	0.137504	4.29768	4.8413	6.76377	5.27302	1.87447	4.5025	5.02975	5.1565	3.77259	0.137504	5.51307	5.79874	3.71882	5.11548	0.137504	3.54432	5.23522	6.27922	5.99247	1.87447	0.137504	5.63421	4.59495	4.43741	5.52878	2.73697	3.27302	5.07325	0.137504	0.137504	5.02975
Control	Male	0	8.27	L	0.137504	5.53916	3.90689	5.40939	4.67243	7.3966	5.79442	8.52552	6.46761	4.97728	5.10852	4.97728	5.37504	1.80735	5.32193	3.52356	6.7879	5.61471	4.42626	4.78136	5.74147	5.18982	4.24793	0.137504	4.97728	5.76818	4.32193	5.40939	1.80735	0.137504	5.02237	6.82018	6.13955	4.20945	2.58496	5.56986	4.80735	5.64386	5.96578	3.24793	4.12928	4.55459	4	1.80735	5.30378
Control	Female	1	7.24	NA	0.137504	5.79008	5.22239	5.76377	4.66297	7.47438	6.05166	6.25424	6.50515	5.51833	3.36923	5.36923	5.99624	1.5025	4.71882	4.48113	7.20294	6.1565	4.99247	4.87447	5.26053	5.86625	4.96963	0.137504	5.68182	5.73697	2.87447	6.27302	0.137504	0.137504	5.95031	6.80521	5.18322	0.137504	1.9386	5.43741	5.05889	4.96963	5.65344	2.66297	3.56478	5.26053	0.137504	3.05889	5.62449
Control	Female	0	6.52	L	4.07325	7.95904	6.25424	6.53657	4.69116	7.51833	5.91488	8.54045	6.26366	5.27922	6.22561	5.47032	5.73697	5.03709	5.69581	5.22239	6.69813	5.90288	3.9386	4.07325	5.47032	5.54946	4.94642	0.137504	5.72338	5.8413	4.51307	5.97346	0.137504	4.44846	5.73697	6.69116	5.63904	4.54432	3.05889	5.4865	5.3159	5.80305	6.59743	2.96963	5.29768	5.42066	5.05889	3.89077	5.82867
Control	Male	0	10.87	L	0.137504	11.3801	5.40372	6.13614	4.48113	7.47032	6.16658	6.1964	6.46489	5.3159	5.68182	5.45396	5.65344	2.54432	5.53398	4.96963	6.58996	6.26366	3.9386	4.87447	5.47032	5.10154	5.8413	0.137504	5.70966	6.08392	3.98489	5.62449	0.137504	6.92283	5.89077	6.61961	6.07325	0.137504	0.137504	5.22239	5.3339	5.79008	5.96193	3.8413	6.0625	4.77259	2.11548	3.5025	5.29768
Control	Female	1	11.93	L	2.41504	7.24159	5.96193	6.02975	3.05889	7.03709	5.65344	5.8413	6.43185	4.96963	5.91488	4.02975	4.89885	0.137504	5.47032	4.02975	6.44846	5.47032	3.5025	4.54432	5.01495	4.82443	5.05889	0.137504	5.27922	5.73697	4.51307	5.26053	0.137504	5.05889	5.03709	6.66297	5.4865	1.73697	0.137504	5.18322	5.05889	5.3339	5.86625	1.73697	5.70966	3.9386	3.22239	3.5025	5.59495
Control	Male	0	5.95	L	4.1565	6.48113	5.35168	6.55203	4.44846	7.43741	6.56732	6.52095	6.56732	5.36923	5.97346	5.40372	6.27302	1.9386	6.30986	4.69116	6.8434	6.59743	4.74595	5.82867	5.72338	5.82867	5.3339	0.137504	6.14636	5.69581	4.07325	6.14636	0.137504	4.34577	6.14636	6.69116	6.0625	1.9386	0.137504	6.4567	5.4865	5.87856	6.30073	2.66297	5.62449	5.54946	2.54432	2.96963	6.40656
Control	Female	0	2.82	H	4.38082	6.05166	6.51307	5.97346	4.34577	7.45396	6.18653	6.91089	6.71195	5.79008	4.89885	5.40372	6.25424	4.27302	4.87447	4.34577	7.11201	6.30986	4.94642	5.86625	5.51833	5.6677	6.64866	2.11548	5.86625	6.1964	4.92283	5.75043	0.137504	3.9386	5.86625	6.75266	5.76377	4.11548	0.137504	5.53398	5.53398	5.53398	5.81592	4.54432	6.53657	5.43741	3.68182	4.34577	5.85383
Control	Female	0	62.39	NA	1.41504	5.38082	5.46489	5.78572	4.68182	7.38082	5.51307	6.57994	6.56478	5.02975	4.76377	4.62449	5.69116	3.66297	5.21594	5.44846	6.71653	6.10154	4.18322	5.43185	4.89077	5.30986	5.5597	0.137504	5.38082	5.02975	4.05889	6.16323	0.137504	3.66297	5.44846	6.66059	5.94642	0.137504	3.71882	5.11548	5.02975	5.87447	6.00375	4.14296	5.39803	5.34577	0.137504	2.73697	5.1964
Progressor	Female	0	36.88	NA	3.80735	6.16993	5.44294	6.27612	3.90689	7.45943	6.2384	5.90689	6.87652	5.2854	4.08746	6.10852	6.03342	0.137504	6.62205	4.80735	7.05528	6.45121	5.49185	6.06609	5.96578	5.67243	4.08746	2.16993	6.08746	5.35755	4.45943	5.85798	0.137504	3.64386	5.88264	6.62205	5.88264	2.70044	0.137504	6.30378	5.49185	5.93074	6.32193	3.80735	3.90689	5.55459	0	0.584963	6.10852
Control	Female	0	46.07	NA	0.137504	7.12412	5.26679	6.7879	5.91886	8.45738	7.54689	6.48382	8.01959	6.65105	5.06609	5.14975	6.15987	1.80735	6.34873	4.42626	9.3015	6.88874	0.137504	5.58496	5.61471	5.90689	7.41363	0.137504	6.29462	6.98868	4.2854	6.52356	0.584963	4.42626	4.83289	9.13057	8.04712	1.80735	3.24793	6.46761	5.50779	4.83289	5.96578	5.33985	2.90689	5.39232	0.137504	3.52356	4.90689
Progressor	Female	0	59.61	NA	2.54432	5.63904	4.84967	5.10154	3.79008	7.33836	5.92679	5.76377	5.4865	4.89885	4.48113	4.63421	4.94642	2.96963	5.24159	4.74595	6.42347	5.20294	5.01495	5.27922	5.80305	4.44846	0.137504	0.137504	5.14296	5.22239	5.01495	5.57994	0.137504	3.14296	5.18322	6.46489	5.45396	3.68182	1.9386	5.27922	4.51307	5.92679	5.72338	1.22239	4.41504	4.69116	2.54432	0.137504	5.16323
Progressor	Female	0	15.29	NA	0.137504	5	6.14975	6.09803	5	7.56224	6.06609	5.75489	6.18982	5.20945	4	4.75489	5.45943	0.137504	4.72792	4.04439	6.7879	6.06609	4.32193	5.26679	5.9542	5.42626	4.52356	0.137504	5.88264	5.64386	3.45943	5.88264	0.137504	4.55459	5.39232	6.32193	5.82018	1.58496	0.137504	5.16993	4.70044	5.75489	6.05528	3	5.32193	4.61471	2.32193	0.137504	6.02237
Progressor	Female	0	20.83	NA	0.137504	5.3159	2.96963	5.38658	3.89077	7.50647	6.08392	5.6677	5.69581	5.20294	4.79874	4.69116	3.29768	2.96963	5.22239	4.44846	6.35462	5.77698	4.1565	4.89885	6.12584	4.94642	4.82443	0.137504	5.16323	5.87856	4.44846	5.45396	1.5025	3.68182	5.1224	6.53657	5.92679	0.415037	3.98489	5.54946	4.51307	5.80305	5.97346	2.96963	5.63904	4.69116	0.137504	0.874469	4.79874
Progressor	Female	0	12.92	NA	0.137504	9.50912	5.70506	5.91089	2.9386	7.56351	5.46489	6.47032	5.74595	4.70966	7.0786	5.70506	5.32793	2.05889	5.41504	4.36923	6.49452	5.52878	4.3339	3.82443	6.9386	4.3339	6.4457	3.48113	6.04803	5.64866	4.81592	5.87447	3.34577	4.65344	5.07325	6.06967	5.17659	3.1964	0.137504	5.86212	4.81592	5.73245	6.02606	4.73697	9.67272	5.3634	1.11548	0.222392	5.29155
Progressor	Male	0	15.26	NA	2.77259	10.6687	5.68182	5.3159	3.22239	7.68533	6.01866	5.95031	6.08392	4.94642	5.27922	2.87447	5.03709	0.137504	4.57491	4.84967	6.78572	5.80305	3.56478	4.51307	5.87856	4.82443	5.60979	0.137504	5.03709	5.54946	4.1565	5.60979	0.137504	3.62449	4.89885	6.88671	5.96193	3.29768	0.137504	5.51833	3.68182	4.94642	5.63904	2.54432	7.09628	4.89885	3.29768	0.137504	4.74595
Control	Female	0	68.14	NA	2.80735	5.88264	5.39232	6.15987	4.04439	7.42626	6.30378	6.7879	6.27612	5.70044	5.12928	5.83289	6.26679	3.58496	5.33985	5.20945	6.94837	6.26679	4.83289	5.55459	5	5.24793	5.06609	0.137504	5.83289	5.89482	4.52356	5.87036	0.137504	4.24793	6.39232	7.16993	6.08746	0.584963	2.32193	5.67243	5.30378	5.97728	6.30378	3.90689	5.02237	5.35755	4.45943	3.16993	5.9542
Progressor	Female	0	38.22	NA	0.137504	6.12584	5.3159	5.54946	3.22239	7.28386	5.6677	6.44846	6.01866	4.94642	4.92283	4.96963	5.42066	0.874469	5.16323	4.38082	6.4567	5.4865	3.56478	4.51307	6.30073	5.1224	5.98489	0.137504	5.26053	5.62449	3.89077	5.3339	0.137504	3.43741	4.79874	6.30073	6.08392	2.77259	2.54432	5.54946	3.98489	5.38658	6.16658	4.07325	7.17825	4.57491	2.54432	0.137504	4.63421
Progressor	Female	0	9.92	NA	0.137504	7.42066	5.38658	6.01866	4.02975	7.93566	6.27302	6.90489	6.43185	5.20294	5.54946	4.66297	6.10504	3.29768	5.57994	5.59495	7.15819	6.28232	2.96963	5.24159	6.4567	5.6677	6.55203	0.137504	6.12584	6.16658	4.23522	6.02975	0.137504	4.27302	5.35168	6.90489	5.51833	2.54432	0.874469	5.57994	5.42066	6.86831	6.2062	3.89077	8.11548	4.92283	0.137504	2.54432	5.63904
Progressor	Male	0	33.22	NA	0.137504	5.87447	4.3339	6.73019	5.23522	7.96963	7.14126	6.42066	7.32793	6.16323	4.76377	5.1565	5.64866	2.73697	5.81164	5.00749	8.55523	6.54174	3.66297	5.60486	6.40372	5.67713	7.26366	1.41504	6.10154	6.38658	4.73697	6.02606	0.137504	4.22239	5.48113	8.56859	7.29155	4.68182	3.77259	6.34282	5.25424	5.79874	6.26053	3.87447	7.49719	5.07325	3.27302	0.137504	4.96193
Progressor	Male	0	11.52	NA	4.62449	6.89077	5.1565	5.23522	4.9386	7.41504	6.04803	6.16323	6.05889	5.43185	4.79008	5.32793	5.41504	3.11548	5.82443	5.51307	7.08392	5.84967	4.91488	5.00749	6.00375	5.27302	5.29155	0.137504	5.89885	6.1224	3.82443	5.48113	2.22239	4.62449	5.38082	6.79008	5.94642	3.11548	0.137504	5.54432	5.13614	5.87447	6.36923	3.41504	6.27922	4.98489	3.60486	3.82443	5.92283
Progressor	Female	0	17.91	NA	2.66297	5.57994	5.68182	5.76377	5.01495	7.70966	5.91488	6.30986	6.49719	5.38658	5.01495	5.40372	5.18322	3.73697	5.5025	4.92283	6.92877	6.1964	4.54432	5.26053	6.82443	5.68182	6.02975	0.137504	5.47032	5.62449	3.36923	5.96193	0.137504	3.79008	5.43741	6.81164	6.13614	3.22239	3.22239	5.81592	5.10154	5.43741	6.01866	0.137504	7.3159	5.18322	3.36923	3.62449	5.53398
Progressor	Female	0	18.53	NA	3.36923	9.05619	6.52878	6.38082	4.34577	7.97059	6.2062	6.93467	6.81164	5.40372	5.38658	5.76377	5.6677	4.1964	6.11548	5.01495	7.08037	6.28232	4.79874	5.53398	7.51833	5.86625	5.79008	0.137504	5.86625	6.38082	2.66297	6.09452	0.137504	2.87447	5.81592	6.87447	6.11548	0.137504	0.137504	6.26366	4.82443	5.22239	5.59495	0.137504	6.04075	5.26053	0.137504	0.137504	5.81592
Progressor	Female	0	18.42	NA	3.80735	6.7211	5.71425	5.93074	3.45943	7.61102	6.2854	6.73471	6.50779	5.62936	5.64386	4.85798	5.79442	4.16993	5.42626	4.80735	7.30378	6.18982	4.90689	5.32193	6.16993	5.58496	5.97728	1.80735	6.02237	7.02237	2.58496	5.90689	0.137504	3.58496	5.64386	6.85798	6.35755	3	0.137504	5.45943	5.08746	6.40939	5.78136	4.67243	6.74147	5.50779	2	2.58496	5.59991
Progressor	Male	0	5.2	NA	0.137504	6.25109	4.76377	5.86212	3.02975	7.78899	5.96963	6.13271	6.37793	5.11548	4.86625	5.46489	5.92283	0.137504	5.21594	4.96193	6.92085	5.93467	4.76377	5.21594	6.73019	5.71882	5.17659	3.60486	5.61961	5.39803	5.07325	6.14296	1.11548	0.137504	5.52878	6.41222	5.88671	1.11548	1.87447	5.67713	4.47032	5.81164	6.00375	1.41504	6.61716	4.59495	2.9386	0.137504	6.06967
[truncated: 134 more columns]

## Sheet: daisy data
Group	Sex	FDR	Draw_Age	HLA_risk	GLYPW_004	GLYPW_005	GLYPW_006	GLYPW_007	GLYPW_008	GLYPW_009	GLYPW_010	GLYPW_011	GLYPW_012	GLYPW_016	GLYPW_017	GLYPW_018	GLYPW_019	GLYPW_020	GLYPW_021	GLYPW_022	GLYPW_023	GLYPW_024	GLYPW_025	GLYPW_026	GLYPW_027	GLYPW_028	GLYPW_029	GLYPW_030	GLYPW_031	GLYPW_032	GLYPW_033	GLYPW_034	GLYPW_035	GLYPW_036	GLYPW_037	GLYPW_038	GLYPW_039	GLYPW_040	GLYPW_041	GLYPW_042	GLYPW_043	GLYPW_044	GLYPW_045	GLYPW_046	GLYPW_047	GLYPW_048	GLYPW_049	GLYPW_050	GLYPW_051
Progressor	Male	1	10.9897	H	3.14296	5.73471	4.99247	5.76377	0.137504	5.71425	5.18322	5.33092	4.88264	4.54432	4.84967	4.71882	5.26053	4.89885	3.22239	4.82443	4.37504	4.96963	4.02975	4.34577	4.80735	5.05889	1.73697	0.137504	4.96963	3.9542	2.66297	4.49185	2.66297	3.56478	5.43741	4.14975	4.20945	3.9386	0.137504	3.9386	2.87447	4.91886	5.44294	2.96963	4.84967	4.54432	1.73697	2.77259	5.08037
Non-progressor	Male	1	15.165	H	0.137504	4.53916	4.63421	4.80735	2.87447	5.76818	5.05528	6.08215	4.16993	1.5025	4.89885	3.32193	3.29768	0.874469	3.9386	4.12928	5.21917	4.49185	0.137504	0.137504	3.24793	2.16993	1.9386	0.137504	3.61471	0.137504	0.137504	3.70044	0.137504	0.137504	1	3.88264	4.16993	0.137504	0.137504	3.29768	4.23522	3.61471	3.39232	0.137504	4.44294	4.12928	2.54432	0.415037	3.56478
Non-progressor	Female	1	12.4353	H	0.736966	6.43741	2.22239	5.21594	3.54432	6.62205	5.77259	5.01123	5.90689	3.96963	4.65344	0.137504	4.56478	1.87447	0.137504	4.68182	5.07682	5.11548	2.62449	3.48113	4.78136	4.68182	4.5025	0.137504	5.02975	5.08746	2.73697	4.43741	0.137504	4.14296	5.21594	5.54689	4.52356	0.137504	0.137504	4.29768	4.36923	4.02237	5.14975	2.36923	0.222392	5.1565	0.137504	0.736966	4.98489
Non-progressor	Female	1	14.3409	H	0.137504	13.048	4.08746	3.70044	1.73697	5.56986	3.83289	3.97728	3.32193	4.30986	5.3339	0	0.137504	1.58496	3.22239	2.70044	3.42626	3.16993	2.41504	0.137504	0.137504	2.45943	0.137504	0.137504	0.137504	1.32193	0.137504	2.70044	2.41504	0.137504	0	3.2854	2.16993	1.45943	0.137504	4.32193	0.137504	2.64386	4.97728	3.20945	1.45943	0.584963	2.66297	2.11548	3.8413
Progressor	Female	1	12.553	H	4.56478	6.87242	6.24159	6.42066	0.137504	7.16993	5.60486	6.54946	6.27922	4.89077	5.02975	6.05889	6.90288	0.137504	5.51307	5.71882	6.55714	5.30986	5.34577	5.34577	6.08037	5.74595	4.76377	0.137504	6.3159	5.74595	1.41504	5.70506	2.22239	5.1964	5.51307	6.42066	5.11548	3.60486	1.87447	5.30986	6.30682	6.38658	6.29768	4.05889	5.57491	5.11548	4.79008	4.43741	6.05889
Progressor	Female	1	17.3306	H	6.55459	7.53916	8.16239	8.22159	3.64386	8.69	7.29921	7.36632	7.43045	6.86419	7.18488	7.04985	8.26679	0.137504	7.35315	5.76818	8.14975	7.35315	7.00562	7.51175	6.70736	7.40939	6.74819	0.137504	7.633	5.16993	0.137504	6.91289	3.9542	6.11894	6.74819	6.7211	2.45943	1	0.137504	7.0607	6.67243	6.77479	6.13955	5.02237	7.00562	7.224	6.17991	5.82018	7.97441
Control	Male	1	15.2608	L	0.137504	6.02791	4.58496	2.90689	3.35755	5.84549	4.65821	5.57743	3.58496	4.44846	2.41504	3.45943	4.87447	0.137504	2.11548	5.85798	4.40939	4.61471	0.137504	3.49185	2.70044	0.137504	4.87447	0.137504	4.62936	3.32193	0.137504	4	0.137504	4.34577	4.80735	4.33985	0.137504	3.55459	1.73697	4.20945	4.2854	0.137504	4.2854	2.75489	4.98868	4.08746	2.66297	3.9386	4.96963
Progressor	Male	1	10.924	L	3.70044	5.88264	5.45943	5.72792	0.137504	6.65105	5.24793	6.9542	6	5.18982	4.90689	4.70044	5.35755	2.32193	5.32193	5.12928	5.69349	5.90689	4.39232	5.08746	5.12928	5.16993	5.04439	0.137504	5.35755	4.80735	0.137504	5.58496	2	4.49185	5.55459	5.77479	4.97728	4.32193	3	4.64386	4.70044	5.8009	5.39232	0.137504	6.15987	4.85798	3.16993	3.9542	5.10852
Non-progressor	Female	1	12.9446	H	0.137504	7.756	4.96193	5.67713	3.1964	5.89482	5.43185	5.49985	5.58496	4.86625	4.65344	4.10154	5.27302	0.137504	5.46489	4.91488	5.43463	5.3634	2.05889	4.70966	4.55459	4.96193	0.137504	0.137504	5.43185	4.75489	2.62449	4.93074	0.137504	0.736966	5.5597	5.41785	4.55459	2.9386	0.137504	4.65344	4.10154	4.30378	4.85798	3.02975	4.40372	3.82443	0.222392	3.54432	5.3634
Non-progressor	Female	1	12.95	H	1.41504	6.80305	5.78572	5.1964	3.41504	6.2384	5.71882	7.19229	6.08746	4.89077	5.02975	4.53398	5.44846	3.11548	5.1565	5.48113	5.48382	5.66297	3.77259	5.02975	5.2854	5.86212	4.8413	0.137504	5.81164	5.67243	4.98489	5.30378	1.87447	4.5025	5.92283	5.60733	5.10852	2.22239	2.9386	5.54432	4.81592	5.21917	5.2854	3.77259	5.88671	5.34577	4.5025	0.137504	5.71882
Progressor	Female	1	8.1615	L	3.90689	5.93664	4.80735	4.97728	3.52356	5.70044	5.02237	4.82018	4.52356	4.75489	3.85798	5.12928	5.62936	3.39232	5.52356	5.82018	5.54689	5.65821	4.67243	4.12928	3.85798	5.02237	1.32193	0.137504	5.71425	4.42626	4.39232	4.70044	0.137504	4.55459	5.47573	4.50779	5.10852	3.08746	3.16993	4.20945	5.18982	5.19967	5.53916	0.137504	4.42626	4.39232	3.58496	0.137504	5.82018
Control	Female	1	14.0589	L	1.22239	5.01123	3.56478	4.27302	1.5025	0.137504	4.44846	4.76818	4.83289	3.22239	4.54432	2.87447	4.96963	1.22239	3.22239	3.36923	4.30378	4.54432	3.22239	4.34577	4.12928	3.73697	3.56478	0.137504	3.36923	4.90689	1.73697	3.9542	0.137504	4.27302	4.48113	5.2384	5.06609	0.137504	0.874469	3.5025	1.73697	4.76818	4.39232	0.137504	3.36923	4.38082	2.66297	0.137504	5.53398
Non-progressor	Male	1	8.7803	L	3.39232	4.59991	4.45943	3	4.37504	4.72792	4.71425	5.01123	4.12928	4.52356	5.20945	4.24793	4.85798	3.39232	3.39232	4.20945	5.48382	5.30378	3.64386	2.52356	0.137504	3	4.64386	0.137504	4.26679	5	0.137504	3.9542	2.90689	3.75489	4.85798	5.11894	3.75489	2.9542	4.08746	4.85798	3.08746	2.64386	4.45943	2.75489	5.77479	1.80735	2.90689	2.32193	4.88264
Control	Female	1	11.447	L	1.9386	9.79901	5.47032	4.79874	3.29768	7.0607	5.1224	6.52095	5.96193	5.20294	3.73697	4.1964	5.63904	0.137504	5.01495	4.54432	6.5812	4.89885	2.27302	5.08037	5.76377	4.99247	6.07325	0.137504	5.20294	5.22239	3.29768	4.23522	1.22239	3.8413	5.10154	6.10329	5.54946	3.43741	2.54432	3.98489	4.23522	5.67948	6.2854	0.137504	7.02052	4.74595	1.9386	3.89077	4.99247
Progressor	Male	1	8.0082	L	0.137504	5.41785	4.02975	4.52356	2.77259	4.2854	2.96963	5.05528	5.47573	3.5025	0.137504	3.8413	4.79874	0.137504	0.137504	3.75489	3.72792	4.52356	2.54432	2.75489	3.39232	0.137504	0.137504	0.137504	4.87036	3.90689	2.66297	3.39232	0.137504	1.22239	4.9542	3.83289	3.75489	0.137504	0.137504	2.87447	3.5025	2.39232	5.02237	0.137504	3.05889	3.9386	0.137504	2.87447	4.38082
Control	Female	1	15.7207	L	0.137504	5.36632	5.12928	5.20945	4.08746	4.49185	4.85798	4.62936	4.64386	4.45943	4.90689	3.39232	4.85798	0.137504	3	4.39232	5.74819	4.97728	0.137504	3.55459	4.75489	2.70044	5.02237	0.137504	0.137504	4	3.2854	4.2854	2	1	4.2854	4.33985	4.55459	2	2.16993	2.58496	3.32193	0.137504	4.12928	2.45943	5.45943	2.45943	0.137504	0.137504	4.52356
Non-progressor	Male	1	9.013	H	4.38082	6.53528	4.87447	5.22239	4.27302	6.3837	5.36923	5.59246	6.10852	5.20294	5.3159	2.77259	5.47032	0.137504	4.34577	4.60486	5.2384	5.62449	4.41504	5.29768	5.40939	4.41504	7.15313	3.73697	6.34577	5.30378	4.02975	5.22882	0.137504	4.89885	5.05889	5.25739	4.61471	1.22239	0.137504	5.14296	4.77259	4.65821	5.56986	4.1565	7.97059	4.79874	3.9386	3.36923	4.74595
Progressor	Male	1	6.193	H	0.137504	6.80305	5.78572	5.57491	0.222392	6.71425	5.88671	6.35168	6.11201	4.91488	3.92283	5.32793	5.64866	0.137504	5.43185	5.1964	6.74483	6.13271	4.3339	3.1964	5.88671	5.43185	4.3339	0.137504	5.46489	5.07325	4.56478	5.87447	0.137504	4.3339	5.13614	6.33539	5.49719	3.60486	0.137504	4.70966	4.81592	5.46761	5.93467	2.36923	5.75933	4.76377	0.736966	3.48113	6.19311
Non-progressor	Female	1	12.5065	H	0.137504	0.321928	4.30986	5.12928	3.68182	4.20945	5.17991	4.40939	4.9542	4.69116	3.56478	3.80735	4.63421	2.54432	2.54432	3.39232	5.3837	5.30378	2.77259	3.93074	4.88264	4.2854	0.137504	0.137504	3.55459	3.39232	3.35755	3.64386	0.137504	0.137504	5.06609	4.6865	5.08746	3.98489	0.137504	5.20294	4.60486	3.04439	4.83289	0.137504	3.93074	3.9542	0.137504	0.137504	3.79008
Progressor	Male	1	8.011	H	0.137504	3.49185	4.9542	5.20945	3.83289	6.31288	4.65821	5.17991	4.9542	4.40372	4.3339	4.85798	4.10154	0.137504	1.11548	3.32193	4.79442	3.64386	1.66297	0.137504	3.52356	1.58496	5.67713	0.137504	3.93074	0.137504	3.2854	3.08746	0.137504	4.26053	3.16993	4.22882	4.67243	2.24793	2.62449	4.49185	4.49185	0.137504	4.78136	3.88264	6.37069	3.90689	0.137504	2.36923	4.01495
Non-progressor	Female	1	10.4257	H	4.60486	8.57302	7.19311	7.60979	0.137504	8.3053	7.34725	6.87447	7.08569	6.44846	6.71195	7.30226	8.14126	3.36923	7.34282	5.8413	7.24159	6.58996	6.71195	7.11201	6.57491	6.74595	5.91488	2.11548	7.69581	3.8413	2.96963	6.68416	0.137504	6.27302	6.61961	6.57491	0.137504	0.137504	0.137504	6.68416	7.20294	8.01309	5.68182	0.137504	6.21594	6.76598	6.07325	5.95031	7.6677
Progressor	Male	1	5.473	L	4.35755	6.26209	4.61471	5.56986	4.32193	6.01123	5.59991	5.25739	5.37504	4.97728	4.20945	3.39232	5.18982	2.45943	5.20945	5.40939	5.66534	5.6865	4.24793	4.94251	4.61471	4.35755	4.72792	0.137504	4.87036	5.16993	3.39232	4.97728	2.16993	4.93074	4.90689	5.5157	5	2.16993	0.137504	5.20945	4.61471	1.70044	6.03342	3.39232	5.6865	5.47573	3.64386	3.08746	5.70044
Non-progressor	Female	1	10.0068	H	2.90689	4.02237	3.45943	3.90689	0.137504	0.137504	5.01123	5.21917	0.137504	3.24793	4.20945	2	3.90689	0.137504	4.78136	3.85798	5.48382	4.16993	0.137504	2.9542	0.137504	1.80735	0.137504	1.90689	2.85798	1	0.137504	2.16993	0.137504	1.80735	4.35755	2.9542	1	2.75489	0.137504	4.32193	3.52356	0.137504	5.06609	1.90689	4.74147	2.16993	3.45943	2	5.26679
Control	Female	1	10.5572	H	0.137504	6.69	4.90689	0.137504	0.137504	0.137504	3.04439	1.70044	0.137504	3.20945	2	0.137504	0.137504	0.137504	0.137504	0.137504	2.52356	0.137504	0.137504	0.137504	0.137504	0.137504	2.58496	0.137504	0.137504	0.137504	0.137504	0.137504	0.137504	0.137504	0.137504	0.137504	0.137504	0.137504	0.137504	0.137504	0.137504	0.137504	3.39232	0.137504	3.97728	0.137504	0.137504	0.137504	0.137504
Progressor	Female	1	6.3655	H	2.87447	5.69349	6.4567	4.64386	4.63421	6.33092	5.8392	3.72792	5.33985	4.92283	4.66297	5.47573	4.41504	3.05889	5.42066	4.42626	5.2384	5.6865	3.98489	3.88264	5.61471	4.12928	7.52617	0.137504	3.67243	3.80735	2.52356	5.47573	4.02975	4.30986	5	5.11894	4.67243	3.29768	2.41504	4.92283	3.36923	5.31288	5.08746	4.02975	11.5626	3.85798	0.137504	0.137504	4.48113
Control	Male	1	5.1253	H	0.137504	5.8392	4.05889	5.09452	3.11548	4.55459	4.29768	5.77479	5.10852	3.27302	4.01495	0.137504	4.76377	0.137504	5.25424	4.97728	4.84549	5.1565	3.11548	4.36923	4.42626	4.93074	3.27302	0.137504	4.40939	5.10852	4.47032	4.12928	1.66297	3.54432	2.70044	5.15987	2.70044	2.36923	0.137504	3.41504	3.66297	0.137504	5.65821	1.87447	5.30986	3.60486	0.137504	0.137504	3.27302
Progressor	Male	1	6.7187	H	0.137504	5.74595	2.22239	5.94642	1.41504	7.02791	5.88671	5.74595	6.03709	4.18322	2.5025	4.8413	5.57491	3.41504	4.79008	4.47032	5.66534	5.44846	2.8413	5.23522	5.41504	4.70966	0.137504	3.96963	5.51307	5.07325	3.34577	5.92283	3.54432	3.27302	5.54432	5.5157	5.69116	0.137504	2.5025	4.76377	4.40372	5.98299	6.45943	3.27302	4.91488	3.54432	0.137504	4.14296	4.9386
Progressor	Female	1	7.7399	H	0.137504	6.43045	2.77259	5.08037	2.11548	5.53916	5.53398	5.11894	5.18982	5.01495	4.1565	4.74595	5.03709	0.137504	5.20294	4.90689	4.14975	5.47573	0.874469	3.55459	5.06609	4.20945	4.82443	0.137504	5.01123	4.08746	4.1964	4.78136	0.137504	6.33688	4.88264	5.3837	4.2854	3.36923	3.22239	3.89077	4.1964	3.67243	5.04439	2.77259	6.29155	4.77259	0.137504	2.96963	4.99247
Progressor	Female	1	13.0185	L	0.137504	6.74595	3.79008	5.54946	3.22239	5.88264	5.43741	5.86419	5.85383	5.26053	5.60979	5.4865	6.16658	3.14296	4.1565	5.57994	5.5157	4.57491	0.137504	3.29768	5.1224	4.77259	3.36923	0.137504	4.84967	4.96963	3.36923	4.79874	0.137504	0.137504	5.72338	5.8009	3.79008	2.54432	0.137504	3.9386	3.9386	5.33092	5.70044	0.137504	3.56478	5.63904	0.137504	0.137504	5.42066
Progressor	Female	1	3.0226	H	2.9386	9.02445	2.73697	4.64386	3.71882	6.2384	5.02975	5.34873	4.24793	4.36923	3.77259	4.43741	5.34577	3.60486	4.29768	3.9542	5.29462	3.32193	2.62449	3.97728	4.45943	5.22882	5.05166	3.96963	4.59991	3.45943	3.88264	4.78136	1.41504	4.29768	4.52356	5.25739	3.16993	4.05889	2.5025	3.82443	4.68182	0.137504	5.39232	2.9386	6.20294	4.49185	1.87447	4.76377	8.18818
Non-progressor	Female	1	6.5435	H	0.137504	6.09276	3.36923	0.137504	3.9386	6.31288	4.74147	5.13955	4.88264	3.29768	4.23522	3	0.137504	1.32193	4.11548	4.39232	0.137504	4.35755	3.43741	2.75489	5.16993	0.137504	5.29768	0.137504	0.137504	4.2854	1.16993	0.137504	0.137504	3.73697	2.58496	2.52356	2.80735	2.75489	3.05889	4.34577	2.66297	3.88264	5.37504	3.62449	5.7211	3.39232	0.415037	0.137504	2.66297
Progressor	Female	1	8.5777	H	0.137504	0.137504	0.137504	2.90689	2.52356	0.137504	3.12928	1.90689	0.137504	4.20945	3.58496	0.137504	2.90689	0.137504	0.137504	0.137504	3.12928	3.75489	2.58496	2.52356	0.137504	0.137504	1.80735	0.137504	4.02237	0.137504	1.16993	1.80735	0.137504	0.137504	0	4.14975	2.45943	3.78136	0.137504	4.78136	0.137504	0.137504	5.10852	1.90689	3.83289	3.75489	0.137504	3.24793	4.35755
Progressor	Female	1	4.9747	H	3.70044	6.13443	4.32193	4.83289	3.80735	6.5157	4.70044	5.98299	5.04439	4.12928	3.24793	4.45943	3.52356	4.08746	5.12928	4.61471	5.34873	4.75489	3.90689	4.37504	5.30378	4.67243	4.52356	0.137504	4.82018	4.9542	3.78136	5.18982	0.137504	4.24793	5.16993	5.3837	4.85798	2.58496	1.58496	4.9542	4.39232	4.40939	4.93074	4.52356	5.78136	3.52356	2.58496	1	5.40939
Non-progressor	Male	1	4.1232	L	0.137504	7.23362	8.49985	5.84549	4.55459	6.42626	6.27612	6.41363	6.04439	5.26679	5.71425	6.25739	6.3837	4.78136	6.24793	5.89482	5.93664	5.59991	4.9542	4.97728	6.43463	4.78136	7.38802	0.137504	5.88264	6.63662	5.50779	6.02237	4.85798	6.2384	6.37504	6.66178	5.89482	4.72792	3.39232	5.2854	5.78136	6.24317	6.06609	5.65821	13.2917	4.88264	5.40939	4.35755	5.96578
Control	Male	1	8.6489	H	0.137504	4.53916	0.137504	0.137504	2.75489	5.96578	3.72792	3.20945	0.137504	3.64386	4.24793	0.137504	0.584963	0.137504	4.12928	1.32193	0.137504	3.16993	0.137504	0.137504	0.137504	0.137504	0.137504	0.137504	0.137504	0.137504	0.137504	0.137504	0.137504	2.58496	2	3.12928	0.137504	0.137504	0	2	0.137504	3.2854	4.24793	1.90689	2.24793	3.39232	0.137504	0.137504	2.70044
Progressor	Male	1	4.3422	H	4.39232	7.42836	5.35755	5.35755	4.08746	6.21917	5.78136	4.74147	4.61471	4.80735	4.64386	4.83289	5.2854	3.70044	2	4.93074	6.16491	5.45943	0.137504	4.62936	5.33985	4.93074	4.64386	0.137504	5.66534	4.67243	3.67243	5.02237	3.70044	4.55459	4.70044	5.34873	4.35755	3.90689	0.137504	4.78136	4.72792	5.05528	5.72792	4.24793	5.32193	4.45943	4.16993	4.08746	5.20945
Progressor	Male	1	7.8576	L	3.41504	6.4865	6.57994	6.3159	3.11548	6.6865	5.87447	6.4457	6.10154	5.82443	7.54432	6.19311	5.63421	4.22239	4.98489	4.43741	6.24317	5.89885	4.96193	5.38082	6.3159	5.30986	7.3634	0.137504	6.24159	5.1565	5.44846	5.77259	4.62449	5.61961	6.27922	6.95031	5.41504	2.5025	2.36923	5.23522	5.27302	7.2503	6.24159	1.87447	8.28617	5.1565	3.96963	4.5025	6.01495
Non-progressor	Female	1	4.3149	H	0.137504	6.09276	3.79008	3.16993	2.27302	6.54689	4.92283	2.64386	4.58496	3.05889	3.62449	0.137504	1.9386	1.9386	2.87447	4.58496	5.5157	4.20945	0.137504	2.24793	3.64386	1.58496	2.54432	0.137504	0.137504	0.137504	0.137504	2.45943	0.137504	0.137504	4.49185	5.01123	3.9542	4.02975	2.96963	4.07325	4.27302	4.33985	5.02237	0.137504	4.96963	2.32193	0.137504	0.137504	4.07325
Non-progressor	Male	1	8.8597	L	0.137504	9.03411	0.137504	4.70966	0.137504	6.2854	4.29768	4.94251	3.90689	3.77259	3.66297	1.66297	3.02975	0.137504	3.60486	4.12928	3.04439	4.47032	2.9386	3.92283	4.55459	3.70044	3.48113	0.137504	3.35755	4	0.222392	4.42626	0.137504	0.137504	4.80735	4.22882	4.78136	2.36923	0.137504	4.01495	3.02975	0.137504	5.33985	0.137504	3.1964	3.34577	0.137504	0.137504	4.65344
Control	Female	1	5.1006	H	0.137504	4.40939	5.01495	4.39232	2.11548	3.08746	4.71425	4.79442	4.85798	4.1964	3.5025	3.58496	4.71882	1.22239	3.73697	4.83289	4.22882	4.12928	0.137504	3.12928	3.85798	2.58496	3.22239	0.137504	4.79442	3	2.39232	3.64386	0.137504	1.22239	3	4.79442	3.70044	2.54432	0.137504	4.27302	4.66297	6.13443	4.83289	3.36923	4.37504	4.49185	3.05889	0.137504	4.44846
Control	Male	1	5.1006	H	0.137504	0.137504	0.137504	0.137504	3.2854	0.137504	0.137504	0.137504	0.137504	2.24793	1.32193	0.137504	0.137504	0.137504	2.32193	0.137504	0.137504	0.137504	0.137504	0.137504	0.137504	0.137504	0.137504	0.137504	0.137504	0.137504	0.137504	0.137504	0.137504	0.137504	0.137504	0.137504	0.137504	0.137504	0.137504	0.137504	0.137504	0.137504	3.70044	0.137504	0.137504	0.137504	0.137504	0.137504	0.137504
Progressor	Female	1	2.1136	H	0.137504	5.13955	4.54432	5.49185	2.11548	4.52356	5.36923	4.76818	5.20945	5.43741	4.48113	5.26053	5.56478	3.05889	4.79874	5.50779	3.78136	5.52356	5.22239	4.94251	4.35755	4.88264	4.23522	2.87447	5.33092	4.72792	2.27302	5.16993	1.22239	4.82443	4.88264	5.03342	4.78136	4.69116	0.137504	5.36923	4.41504	4.53916	6.09803	1.73697	4.71882	4.92283	3.29768	3.05889	5.43741
Control	Female	1	5.8891	L	1.22239	7.14296	4.34577	5.81592	3.62449	6.31288	5.36923	6.01681	5.43741	4.60486	4.96963	5.1224	5.3339	4.34577	5.10154	5.80305	5.74819	5.79008	4.48113	5.05889	5.56478	5.14296	4.34577	0.137504	5.43741	5.18322	4.34577	5.5025	0.137504	4.02975	5.27922	6.00562	5.9386	4.54432	2.66297	5.26053	4.63421	5.62205	6.07682	3.62449	6.08392	4.87447	4.63421	3.62449	5.22239
Control	Male	1	5.1225	L	1.11548	7.29615	6.84758	5.3634	3.11548	6.73471	4.96193	6.11201	5.30986	4.01495	5.09452	4.89077	5.70506	0.137504	5.3634	5.39803	6.29002	5.29155	4.59495	3.1964	6.01495	5.13614	7.48113	0.137504	4.18322	5.32793	3.02975	5.1964	0.137504	4.98489	5.70506	6.29921	5.58996	2.8413	0.137504	5.05166	3.92283	5.03342	6.25739	1.87447	10.7741	4.91488	3.71882	0.222392	5.30986
Non-progressor	Male	1	1.4264	L	0.137504	6.63421	6.98109	5.29768	0.137504	5.47573	5.40372	9.9348	5.95031	5.97346	7.24634	6.31892	6.05166	4.1964	7.13271	4.71882	5.60733	4.02975	0.137504	2.11548	6.57491	3.5025	13.931	1.22239	6.33688	6.64866	6.44846	6.79874	6.09452	7.38658	6.54432	6.89178	6.13614	4.27302	5.24159	6.25424	5.68182	6.33539	6.31288	5.73697	7.62814	5.10154	4.87447	4.71882	5.75043
Non-progressor	Male	1	4.1232	H	0.137504	5.35168	3.89077	4.57491	0.874469	5.76818	5.1224	4.26679	5.08746	4.60486	3.79008	2.77259	5.16323	0.137504	4.38082	3.98489	4.84549	4.69116	3.79008	1.5025	4.04439	4.74595	0.137504	0.137504	4.51307	4.08746	3.98489	4.64386	0.137504	3.29768	4.94642	5.5157	5.18982	0.137504	3.68182	4.63421	2.87447	5.05528	5.10852	2.27302	4.30986	4.07325	2.54432	0.137504	5.57994
Control	Male	1	8.2738	H	0.137504	6.11374	1.32193	0.137504	2.52356	4.78136	4.06609	4.76818	0.137504	4.45943	3.24793	0.137504	0.137504	0.137504	2.32193	2.45943	0.807355	0.137504	0.137504	0.137504	1.32193	0.137504	6.15987	0.137504	0.137504	0.137504	0.137504	0.137504	0.137504	0.137504	0.137504	2.24793	1.80735	2.24793	0.137504	1.80735	0.137504	1.90689	3.39232	1.90689	6.99718	0.137504	0.137504	0.584963	0.137504
Control	Male	1	5.4374	H	0.137504	4.33985	4.52356	0.137504	0.137504	1.80735	3.49185	6.48784	0.137504	3.12928	2	0.137504	0.137504	3.39232	0.137504	0.137504	4.89482	1.58496	0.137504	0.137504	0.137504	0.137504	6.55459	0.137504	0.137504	0.137504	0.137504	0.137504	2.36923	0.137504	0.137504	0.807355	2.90689	0.137504	0.137504	3	0.137504	0.137504	3.85798	0.137504	6.71081	0.137504	0.137504	0.584963	0.137504
Progressor	Female	1	2.4285	H	0.137504	6.36194	1.80735	4.42626	0.137504	5.59991	4.35755	4.53916	3.16993	3.80735	3.58496	0.137504	4.70044	0.137504	3.16993	3.32193	3.2854	5.24793	0.137504	3.80735	3.52356	4.16993	3.58496	0.137504	4.97728	4.32193	0.137504	4.04439	0.137504	0.137504	4.49185	3.20945	4.12928	1	0.137504	1.58496	0.137504	0.137504	5.33985	0.137504	0.137504	3.08746	0.137504	0.137504	3.9542
Non-progressor	Male	1	1.5441	L	2.27302	5.7211	5.54946	5.24793	4.30986	6.13955	5.7211	5.25739	5.55459	4.23522	4.23522	4.9542	5.35168	0.137504	4.79874	4.72792	4.82018	4.88264	4.87447	4.14975	4.49185	4.93074	6.87447	0.137504	5.01123	4.24793	4.47573	4.39232	0.874469	3.79008	5.39232	4.82018	5.32193	4.1565	1.9386	5.3339	4.44846	3.72792	5.30378	4.51307	8.70304	4.90689	3.56478	3.5025	4.66297
Control	Female	1	5.9959	L	1.66297	6.23362	4.70966	4.39232	1.66297	1	4.29768	4.10852	4.64386	3.1964	3.60486	3.34577	3.27302	0.137504	0.222392	3.24793	5.94837	4.61471	2.05889	3.78136	0.584963	1.58496	4.40372	0.222392	3.35755	4.80735	3.12928	0.137504	0.137504	2.62449	4.24793	4.14975	3.24793	1.11548	0.137504	2.22239	2.62449	0.137504	3.70044	2.05889	5.13614	1	0.137504	1.66297	3.48113
Control	Female	1	4.0301	H	5.82867	7.59867	8.72565	7.51439	5.1224	8.19229	6.98679	7.76708	7.10678	6.1565	6.76598	7.29309	7.72338	0.874469	7.20783	6.30073	7.98774	7.00936	5.38658	6.69813	6.75266	6.18653	6.86212	0.874469	7.19804	5.27922	5.40372	6.96963	4.44846	6.09452	6.53657	6.97537	5.38658	3.43741	0.137504	6.5597	6.53657	7.15819	6.0625	4.74595	6.71882	6.81805	5.8413	5.6677	7.66415
Non-progressor	Female	1	3.9562	H	3.96963	5.79874	5.29155	5.23522	0.736966	6.63662	5.92283	5.89885	4.89077	5.63421	1.41504	5.84967	5.44846	0.137504	5.41504	3.66297	5.88671	5.89885	4.22239	5.32793	6.26991	4.26053	4.29768	0.137504	5.39803	6.20294	2.62449	3.87447	0.137504	3.41504	5.30986	5.38082	4.5025	0.137504	0.137504	5.74595	4.62449	6.10154	5.27302	3.60486	5.63421	4.8413	0.137504	0.137504	4.68182
Progressor	Female	1	2.2478	L	2	4.53916	2.32193	1.80735	3.67243	0.584963	3.2854	4.71425	3.58496	4.59991	4.2854	0.137504	2.90689	0.137504	3	4.42626	5.09803	3.32193	3.45943	0.137504	0.584963	0.137504	3.45943	0.137504	2.39232	0.137504	0.137504	0.584963	0.137504	3.52356	3.32193	4.26679	3.39232	1.45943	0.137504	2.70044	1.80735	0.137504	3.16993	0.137504	4.44294	2.80735	0.137504	3.32193	3.70044
Non-progressor	Female	1	4.1232	L	0.137504	5.09803	0.137504	0.137504	0.137504	5.14975	0.137504	1.16993	0.137504	2.08746	0.137504	0.137504	0.137504	0.137504	3.85798	0.137504	0.137504	0.137504	0.137504	0.137504	0.137504	0.137504	3	0.137504	0.137504	0.137504	0.137504	0.137504	0.137504	0.137504	0.137504	0.137504	0.137504	0.137504	0.137504	0.137504	0.137504	0.137504	0.137504	0.137504	6.76487	0.137504	0.137504	0.137504	0.137504
Progressor	Male	1	4.3943	L	5.08746	6.93074	6.05528	6.05528	3.64386	7.24317	5.98868	5.94251	5.76818	5.58496	5.75489	5.85798	6.16993	0.137504	5.26679	4.83289	6.91289	5.49185	4.42626	4.80735	6.07682	5.47573	5.18982	0.137504	5.71425	5.79442	4.9542	5.98868	1.58496	5.18982	5.6865	6.13955	5.62936	4.20945	2.90689	5.33985	4.85798	6.74819	6.22882	3	5.55459	5.22882	4.16993	3.52356	6.34873
Progressor	Male	1	2.36	L	0.137504	6.15313	0.137504	5.39803	4.43741	6.19967	5.05166	6.24317	5.75489	4.76377	4.47032	4.47032	5.46489	0.137504	3.96963	3.82443	4.56986	5.52878	4.68182	4.3339	4.83289	5.09452	5.00749	0.137504	4.70966	6.2854	3.71882	5.33985	0.137504	1.41504	4.62449	5.25739	5.22882	3.60486	2.62449	5.05166	3.66297	3.04439	6.07682	3.48113	5.38082	5.29155	4.26053	0.137504	3.60486
Control	Male	0	10.1164	H	0.137504	7.41222	4.41504	5.4865	2.27302	6.77479	5.18322	5.69581	5.63904	5.16323	3.05889	4.44846	4.71882	0.137504	4.41504	5.45396	6.55075	5.29768	3.68182	4.63421	4.94642	4.69116	4.51307	0.137504	5.53398	4.44846	0.137504	5.1224	0.137504	5.35168	5.45396	5.95031	4.96963	1.73697	0.137504	4.63421	0.137504	4.89482	5.77698	0.137504	1.22239	4.07325	2.11548	0.137504	4.94642
Non-progressor	Female	0	9.3607	H	1.32193	10.7093	4	5.06609	3.39232	6.37504	5.39232	5.40088	5.20945	4.61471	4.70044	3.70044	4.9542	3.32193	4.85798	4.49185	5.56224	5.35755	4.58496	2.80735	4.72792	3.16993	5.93074	0.137504	4.16993	4.61471	4.24793	4.08746	0.584963	3.58496	3.58496	4.94251	5.10852	2.32193	0.137504	4.85798	4.39232	5.25739	4.2854	0.137504	6.53916	5.06609	0.137504	3.80735	5.55459
Control	Female	0	11.5893	L	0.137504	6.66297	5.43741	5.45396	0.137504	5.87036	4.66297	4.71425	3.70044	3.8413	3.36923	3.9386	3.29768	0.137504	4.87447	4.02975	5.48382	4.94642	0.874469	3.29768	5.18982	5.03709	3.56478	0.137504	4.30986	5.10852	0.874469	4.67243	1.5025	2.77259	5.29768	5.3837	4.49185	3.56478	1.22239	3.5025	3.73697	5.19967	5.40939	4.41504	6.18653	4.27302	2.66297	0.137504	4.89885
Progressor	Male	1	8.397	L	2.41504	5.24159	4.27302	4.71882	0.415037	6.66534	5.9386	6.11548	5.43741	3.36923	4.1964	4.54432	5.47032	0.415037	5.05889	5.01495	5.19967	5.56478	4.92283	4.41504	5.60979	5.40372	0.137504	0.137504	5.10154	4.54432	3.05889	5.20294	1.73697	3.5025	4.41504	5.69349	5.29768	0.137504	0.137504	3.8413	4.71882	5.90087	5.6865	0.415037	5.05889	4.11548	2.77259	3.22239	5.62449
Progressor	Female	1	8.9555	H	1.11548	5.09803	3.39232	3.45943	3.78136	5.06609	3.72792	3.61471	4.45943	4.76818	3.45943	3.75489	0.137504	0.137504	4.08746	0.584963	1.90689	4.2854	0.137504	0.137504	3.16993	2.16993	4.52356	0.137504	2.64386	2.32193	0.137504	2.32193	0.137504	1.58496	3.16993	4.44294	4.32193	0.137504	0.137504	3.80735	3.52356	0.137504	4.04439	0.137504	4.74147	3.70044	3.34577	0.137504	3.9542
Progressor	Female	0	8.6954	H	0.137504	6.17326	4.86625	5.13614	0.137504	7.08215	5.41504	6.24159	5.43185	3.82443	3.54432	4.18322	6.02606	0.137504	5.48113	5.57491	6.0607	5.51307	3.27302	4.47032	5.61961	5.23522	1.87447	0.137504	5.21594	5.05166	1.41504	4.86625	0.137504	5.58996	6.34282	6.01681	5.29155	4.01495	0.137504	4.40372	3.82443	5.01123	6.44294	4.26053	5.29155	4.96193	4.18322	3.48113	5.78572
Progressor	Female	0	6.6119	H	2.54432	6.84967	5.40372	5.59495	2.27302	7.40514	4.92283	6.58246	5.47032	4.71882	3.05889	5.36923	4.82443	0.137504	4.11548	4.99247	6.04985	5.5025	3.62449	4.66297	6.00749	5.01495	1.73697	0.137504	4.89885	5.01495	3.05889	5.80305	0.137504	3.73697	6.08392	5.57743	5.36923	0.137504	1.22239	5.05889	1.73697	5.96	6.20945	3.5025	5.62449	4.87447	0.137504	0.137504	5.91488
Non-progressor	Female	0	9.1499	H	0.137504	10.2363	3	0.137504	0.137504	0.137504	3.93074	0.321928	3.45943	4.56478	0.137504	0.137504	0.137504	0.137504	3.77259	4.12928	4.71425	2.45943	1.32193	0.137504	0.137504	0.137504	5.02975	0.137504	0.137504	0.137504	0.137504	0.137504	0.137504	0.137504	0.137504	1.90689	4	0.137504	0.137504	4.08746	0.137504	0.137504	1.80735	0.137504	5.69349	0.137504	0.137504	0.137504	0.137504
Non-progressor	Male	0	10.6174	H	0.137504	5.97154	5.74147	0.137504	2.9542	5.67243	4.30378	3.72792	3.45943	3.60486	4.75489	3.08746	0.137504	0.137504	5.34577	3.75489	3.12928	3.52356	4.04439	0.137504	0.137504	1	7.756	0.137504	2.52356	1.58496	3.35755	0.584963	0.137504	4.53398	1	4.10852	3.85798	0.137504	3.24793	3	1.32193	0.137504	5.59991	0.137504	6.33539	1.32193	0.137504	0.137504	0.137504
Progressor	Male	0	6.7214	L	4.80735	6	4.75489	5.61471	4.16993	6.89482	5.50779	6	5.49185	4.64386	4.64386	5	6.02237	3.70044	4.72792	5.70044	5.7211	5.26679	5.08746	4.61471	5.59991	4.49185	5.12928	0.137504	4.80735	5.49185	3.58496	5.08746	4.12928	4.39232	5.61471	5.74819	5.58496	3.08746	0.137504	5.52356	4.45943	5.7879	6.07682	3.90689	5.75489	4.32193	0	0.137504	5.62936
Control	Male	0	6.6612	H	0.137504	5.2384	3.54432	4.86625	4.29768	6.21917	5.05166	4.65821	5.18982	4.73697	3.48113	4.10154	3.54432	0.137504	4.29768	4.9542	1.45943	4.05889	0.137504	3.41504	5.39232	4.5025	4.98489	0.222392	5.01123	3.39232	3.41504	5.02237	0.137504	2.5025	4.18322	4.37504	4.61471	0.137504	0.137504	4.22239	4.05889	4.71425	5.49185	1.66297	5.34577	1.41504	0.736966	0.137504	4.8413
Non-progressor	Female	0	9.0842	L	0.137504	11.9716	5.60486	5.79874	2.62449	6.82655	5.17659	6.57238	5.98109	3.82443	5.29155	5.54432	5.88671	0.137504	4.56478	4.22239	6.05889	5.17659	4.26053	5.00749	3.87447	4.40372	6.00375	0.137504	5.27302	3.48113	3.60486	5.92283	0.137504	1.11548	5.29155	6.23202	4.86625	4.43741	0.137504	4.26053	3.71882	6.06967	5.93467	4.47032	6.87856	4.73697	3.34577	2.05889	5.11548
Control	Male	0	4.011	H	2.73697	4.06609	3.16993	4.08746	2.24793	4.20945	1.45943	0.137504	1.58496	4.02237	3.80735	2	2.32193	0.137504	2.73697	4.35755	4.22882	3.45943	2.70044	0.137504	1.58496	0.137504	3.48113	0.137504	0.137504	0.137504	2.24793	0.137504	0.137504	3.80735	0.137504	2.24793	0.137504	0.137504	0	2.32193	3.45943	0.137504	4.20945	1.16993	3.2854	1	0.736966	0.137504	3.85798
Control	Female	0	4.4052	H	0.137504	6.02791	3.27302	5.43185	0.137504	5.74147	5.5597	6.04985	5.16993	5.07325	2.8413	3.34577	5.00749	0.137504	4.56478	4.70966	4.74147	3.02975	4.01495	2.9386	4.35755	4.70966	4.14296	0.137504	5.1565	4.85798	4.10154	4.2854	0.137504	2.8413	4.8413	5.5157	4.78136	0.137504	0.137504	5.09452	4.18322	0.137504	5.59991	0.137504	5.02975	4.26053	3.48113	1.11548	4.81592
Non-progressor	Female	0	3.2115	H	0.137504	4.79442	1	0.137504	3.61471	4.61471	3.72792	3.72792	0	3.96963	4.88264	0.137504	1	0.137504	4.53398	3.39232	4.40939	2.70044	0.137504	0.137504	4.72792	3.52356	5.46489	0.321928	3.04439	1.58496	0.137504	2.32193	1.41504	0.137504	3.70044	3.12928	4.04439	0.321928	0.137504	3.16993	3.32193	1.90689	4.55459	3.55459	5.11894	2.45943	1.66297	3.92283	3.80735
Control	Male	0	5.4155	L	0	7.05799	3.90689	0.137504	0.137504	0.137504	3.20945	0.137504	0.137504	2.24793	2.58496	0.137504	0.137504	0.137504	1.32193	0.137504	1.90689	2.16993	0.137504	0.137504	0.137504	0.137504	6.06609	0.137504	0.137504	0.137504	0.137504	0.137504	1	0.137504	0.137504	3.78136	0.137504	0.137504	0.137504	0.137504	0.137504	0.137504	3.64386	0.137504	6.01681	0.137504	0.137504	0.584963	0.137504
Progressor	Male	0	3.1211	H	1.73697	8.16155	6.73922	5.54946	0.137504	6.03342	4.48113	6.66297	5.8413	4.60486	5.05889	3.8413	4.94642	0.137504	4.41504	5.62449	6.0607	5.62449	3.5025	3.73697	6.27302	5.08037	0.137504	0.137504	5.22239	5.79008	1.9386	4.71882	0.137504	3.9386	5.05889	6.01866	5.01495	0.137504	0.137504	3.05889	0.415037	5.3837	6.0625	1.73697	3.89077	3.05889	3.5025	1.22239	5.91488
Non-progressor	Male	0	10.5544	H	0.137504	1.16993	0.137504	0.137504	2.24793	5.91886	2.08746	1.70044	0.137504	4.05889	4.32193	0	0.137504	0.137504	0.137504	2.16993	0.137504	0.137504	0.137504	0.137504	4.04439	0.137504	3.54432	0.137504	0.137504	0.137504	0.137504	0.137504	0.137504	2.5025	0.137504	0.807355	0.137504	0.137504	0.137504	0.584963	0.137504	0.137504	0.137504	1.90689	4.84549	0.137504	0.137504	0.137504	3.08746
Non-progressor	Male	0	10.1766	H	1.41504	5.67948	4.91488	5.27302	2.73697	5.98868	5.09452	5.09803	5.49185	4.65344	4.53398	4.29768	4.22239	2.5025	0.222392	4.05889	5.81378	4.68182	0.736966	4.65344	4.2854	5.1964	3.77259	4.5025	5.79874	5.16993	3.34577	4.9542	2.5025	4.29768	5.1565	5.56224	4.97728	3.77259	2.22239	5.02975	3.82443	5.56224	5.79442	3.02975	6.54174	2.9386	3.87447	3.54432	5.38082
Non-progressor	Male	0	8.616	H	0.137504	6.1964	5.42066	5.5025	3.22239	6.65105	5.59495	6.02791	5.96193	4.1964	4.71882	4.1964	5.45396	3.05889	4.66297	5.85383	5.67948	5.26053	3.62449	4.77259	5.6865	4.77259	4.34577	0.137504	5.42066	4.44846	4.11548	5.35168	0.137504	4.27302	5.01495	6.28077	5.51833	4.07325	0.137504	4.57491	3.5025	5.2384	4.85798	1.9386	6.23522	4.34577	0.137504	0.137504	5.57994
Control	Female	0	7.666	H	2.73697	5.71882	5.74595	5.27302	0.137504	6.63662	5.32793	5.99247	5.1964	4.68182	3.77259	4.59495	4.62449	0.137504	4.22239	4.76377	5.74819	4.8413	2.73697	4.62449	6.03709	4.29768	5.11548	0.137504	5.57491	5.27302	0.137504	4.56478	0.137504	3.96963	5.54432	5.41785	4.62449	2.36923	0.137504	4.36923	4.86625	4.30378	6.07682	1.41504	5.91089	4.5025	3.34577	3.11548	5.07325
Progressor	Male	0	10.1684	H	0.137504	4.96578	3.29768	5.12928	1.73697	5.18982	4.1964	4.65821	5.16993	4.54432	3.9386	0.874469	0.137504	3.36923	0.137504	3.90689	5.03342	4.85798	0.137504	4.14975	2.58496	3.64386	2.41504	0.137504	3.93074	4.80735	1.73697	3.08746	0.137504	0.415037	4.16993	4.22882	4.42626	2.11548	0.137504	2.27302	0.137504	4.6865	5.44294	0.137504	5.81592	3.05889	0.137504	0.137504	2.27302
Progressor	Male	1	8.0055	H	2.05889	5.01123	0.137504	4.08746	1.45943	5.94251	4.33985	4.6865	0.137504	4.40939	2.58496	1.80735	2.16993	0.137504	3.24793	2.70044	4.18982	5.22882	2.45943	0.137504	2.16993	0.137504	4.24793	1.16993	3.61471	0.137504	0.137504	3.52356	2.8413	4.24793	2.58496	4.14975	3.75489	2.75489	0.137504	3.80735	1.32193	3.49185	2.80735	3.42626	3.12928	3.39232	3.32193	0.137504	4.2854
Control	Female	0	12.1478	L	4.36923	6.3159	4.81592	5.07325	3.27302	6.62936	5.58996	6.13443	6.06609	5.57491	4.86625	4.79008	5.41504	3.87447	2.9386	5.57491	5.63662	4.70966	4.53398	4.81592	5.33985	4.36923	3.87447	0.137504	5.81164	5.3634	4.43741	4.89077	3.1964	4.14296	5.38082	5.03342	4.93074	1.87447	2.73697	4.9386	3.96963	5.01123	5.89482	3.41504	5.61961	3.27302	3.77259	2.36923	5.05166
Control	Female	0	12.1314	H	0.137504	6.2062	6.1565	5.70966	3.89077	6.74147	4.92283	6.51307	5.47032	4.71882	4.51307	5.38658	5.43741	0.137504	4.82443	5.36923	6.12412	5.14296	0.137504	5.05889	5.29768	3.79008	4.84967	0.137504	4.34577	5.70966	3.8413	5.35168	2.41504	4.34577	5.60979	5.99435	5.22239	0.415037	0.137504	5.10154	4.82443	5.77479	6.54689	4.51307	4.48113	4.54432	4.54432	1.22239	5.14296
Progressor	Male	0	8.0712	H	3.34577	7.52943	4.53398	5.32793	0.137504	4.39232	4.86625	5.98299	5.42626	4.76377	4.47032	4.86625	5.29155	0.736966	5.5597	4.16993	5.70736	5.05166	3.66297	4.86625	5.18982	4.91488	4.14296	3.48113	5.39803	6.24793	0.137504	4.45943	3.02975	0.137504	4.91488	4.6865	3.70044	2.62449	0.137504	5.00749	2.05889	4.71425	5.14975	0.137504	3.92283	3.41504	3.71882	3.82443	4.5025
Progressor	Female	0	6.5927	H	0.137504	6.47978	3.85798	4.24793	4.64386	6.27612	4.90689	5.43463	5.2854	4.12928	4.16993	2.32193	4.04439	1	4.49185	5.98868	4.50779	5.22882	3.58496	4.59991	4.42626	1.58496	3.80735	0.137504	4.71425	5.61471	4.44294	4.12928	0.137504	4.67243	5.12928	4.98868	5.44294	3.45943	0.137504	4.80735	3.90689	4.74147	5.71425	3.08746	5.40939	3.64386	3.90689	0.137504	5.04439
Control	Female	0	8.3778	H	2.16993	5.81378	5.14975	5.88264	4.20945	6.04439	6.03342	6.20457	5.42626	5	5.70044	5.10852	4.78136	4.08746	2	4.67243	5.60733	5.71425	2.80735	5.40939	5.10852	4.67243	5.06609	0.137504	5.67243	4.42626	4.75489	5.30378	0.584963	1.32193	5.88264	5.66534	5.33985	0.137504	0.137504	4.93074	4.72792	5.07682	5.84549	3.52356	5.87036	4.78136	4.55459	3.64386	5.37504
Progressor	Male	0	5.1116	H	0.137504	4.89482	5.04439	4.85798	0.137504	5.56986	4.58496	4.37504	4.08746	4.24793	4.12928	3.75489	4.49185	3.75489	3.75489	4.24793	3.97728	4.93074	3.75489	3.97728	4.58496	3.75489	1.58496	0.137504	4.65821	3.80735	4.22882	4.20945	0	1.58496	4.75489	4.40939	3.64386	4.72792	3.64386	4.20945	3.24793	0.137504	5.53916	1.80735	4.49185	4.35755	3.24793	0.137504	5.18982
Control	Male	0	5.3361	H	0.415037	6.56732	4.66297	5.89077	0.137504	6.98299	5.70966	5.75043	5.3159	4.71882	4.71882	5.43741	4.92283	0.137504	3.9386	5.26053	6.37069	5.81592	4.41504	5.1224	5.85383	5.18322	6.00749	0.137504	4.11548	4.77259	2.54432	5.38658	0.137504	4.48113	6.79874	5.79008	5.22239	0.137504	1.73697	3.43741	3.36923	5.86419	6.26366	2.41504	6.8371	4.41504	2.87447	0.137504	4.92283
Progressor	Male	0	7.0198	H	2.54432	5.49985	5.10154	4.78136	4.34577	6.41785	5.33092	4.82018	5.12928	3.8413	4.30986	4.45943	4.02975	4.34577	4.66297	5.22882	5.05528	5.10852	4.11548	3.97728	5.08746	2.90689	5.27922	0.137504	4.33985	4.08746	2.9542	4.72792	2.11548	3.9386	4.24793	4.94251	5.08746	3.89077	0.137504	4.48113	4.02975	2.08746	4.93074	3.5025	6.13443	4.20945	3.5025	3.5025	4.41504
Non-progressor	Female	0	2.1821	H	2.58496	6.55842	5.44294	5.16993	4.08746	5.82018	5.88264	5.40088	5.72792	4.20945	4.83289	5.2854	5.24793	0.137504	4.24793	4.52356	6.12412	5.39232	3.24793	5.37504	3.90689	4.20945	4.58496	0.137504	4.88264	5.2854	3	5.06609	0.137504	3.80735	5.39232	5.2384	5.10852	1.58496	0.137504	3.90689	4.08746	4.82018	5.52356	0.137504	4.58496	4.52356	2.58496	2.58496	4.45943
Non-progressor	Male	0	8.4517	H	2.05889	5.13614	5.71882	4.70966	0.137504	7.2854	5.34577	7.27845	5.04439	4.10154	5.32793	3.66297	4.18322	3.41504	0.137504	4.47032	5.5157	5.39803	4.14296	0.222392	5.04439	4.89077	7.33688	3.82443	4.81592	5.38082	3.34577	4.18322	0.222392	3.82443	5.32793	5.34873	5.83289	3.41504	2.8413	5.00749	4.22239	5.65105	6.14975	2.8413	8.7131	5.11548	2.05889	0.137504	4.86625
Progressor	Female	1	9.5797	H	0.137504	4.65821	5.75489	4.52356	3.16993	0.137504	4.26679	4.10852	4.08746	3.58496	4.32193	0.137504	4.16993	2.32193	3.70044	3.9542	4.84549	4.20945	0	0.137504	4.58496	2.45943	7.13955	2.16993	0.137504	0.137504	0.321928	2.32193	0.137504	0.137504	4.42626	3.55459	4	2.80735	0.137504	1.58496	2.80735	3.20945	4.88264	2.90689	7.60548	4.08746	0.137504	0.137504	4
Progressor	Female	0	11.4223	H	0.137504	6.54303	4.72792	4.39232	3.9542	6.48382	5.05528	4.65821	4.78136	5.18982	4.35755	4.9542	5.40939	3.45943	3.90689	3.85798	5.05528	5.64386	5.18982	3.42626	5.33985	4.49185	5.12928	0.137504	4.06609	4.80735	4.22882	4.35755	3	3.08746	5.08746	5.19967	4.70044	0.137504	2.90689	5.12928	3.9542	4.76818	5.33985	4.35755	6.14466	3.58496	3.39232	1.32193	4.97728
Progressor	Female	0	9.0979	H	0.137504	5.7879	1.32193	5.83289	3.58496	5.6865	4.65821	5.2384	3.90689	4.70044	5.85798	4.80735	4.64386	4.24793	4.70044	4.20945	5.60733	4.90689	5.06609	3.12928	4.04439	3.45943	2.58496	0.137504	4.33985	3.32193	0.137504	3.39232	0.137504	4.45943	3.16993	4.44294	3.58496	3.49185	0.137504	4.90689	4.64386	2.08746	5.89482	4.24793	5.07682	4.49185	2	3.70044	4.45943
Non-progressor	Female	0	10.7379	L	1.22239	8.19353	5.2854	4.64386	4.50779	4.93074	4.59991	3.61471	4.08746	4.41504	3.70044	0.137504	4.39232	4.16993	3.73697	3.90689	5.54689	4.04439	2.87447	0.137504	2.16993	0.137504	3.8413	3.55459	1.16993	2.58496	2.9542	0.584963	0.137504	3.8413	4.9542	4.53916	4.12928	0.807355	3.05889	3.90689	2.45943	4.44294	4.55459	0.137504	4.94251	4.35755	1.22239	0.415037	4.72792
Control	Female	0	11.2225	L	0.874469	4.94642	5.56478	5.75043	0.137504	6.93664	4.41504	5.63904	6.11548	4.1565	5.92679	4.94642	5.16323	0.137504	0.137504	5.36923	6.20457	5.56478	3.79008	5.3159	5.35168	3.8413	0.137504	2.54432	5.60979	3.98489	0.137504	5.63904	0.137504	5.16323	5.3159	6.2062	5.69581	3.29768	0.137504	5.27922	4.30986	5.86419	6.14636	2.41504	5.03709	5.1224	0.137504	3.89077	5.27922
Non-progressor	Male	0	8.0794	H	1.73697	5.13955	4.84967	4.51307	0.137504	3.64386	4.92283	4.37504	4.64386	4.27302	3.29768	3.5025	4.54432	0.137504	2.11548	4.67243	5.09803	5.01495	3.36923	0.137504	0.584963	4.87447	2.27302	0.137504	4.40939	4.39232	0.415037	5.10852	0.137504	3.05889	4.77259	4.62936	4.42626	0.137504	0.137504	3.73697	4.02975	0.137504	5.10852	1.9386	4.38082	2.66297	0.137504	0.137504	5.43741
Progressor	Female	0	4.1725	H	1.58496	6.19476	5.30378	6.52356	1.32193	4.88264	4.79442	4.33985	3.90689	4.42626	6.69349	3	3.58496	0.137504	0.137504	3.9542	3.72792	4.72792	3.32193	2.24793	0.137504	2.90689	0.137504	0.137504	2.39232	4.58496	3.2854	0.137504	0.137504	3.58496	3.90689	1.90689	4.12928	1.32193	2.16993	2.70044	2.16993	0.137504	3.64386	3.24793	3.67243	2.90689	0.137504	1	5.06609
Non-progressor	Male	0	2.2834	H	2.9386	6.26053	5.02975	5.79874	3.54432	7.11894	5.57491	6.20294	5.81164	5.27302	6.80305	5.11548	5.54432	2.73697	5.39803	5.44846	6.3966	5.54432	4.36923	5.34577	5.63421	5.1964	4.59495	2.73697	4.73697	5.11548	4.62449	5.34577	3.27302	2.73697	5.27302	6.68299	5.30986	0.137504	0.137504	5.07325	3.27302	6.09276	5.89482	4.26053	5.27302	4.29768	3.71882	0.137504	5.79874
Progressor	Male	1	3.2416	H	1	4.96578	4.72792	5.32193	4.16993	5.24793	5.58496	5.21917	5.83289	5	5.16993	4	4.85798	2.32193	5.12928	3.9542	5.2384	5.32193	2.58496	3.72792	5.44294	4.80735	5.08746	4.70044	5.53138	4.24793	4.2854	4.55459	1.58496	4.55459	5	5.03342	5.08746	1.58496	1	4.32193	4.24793	5.33092	5.88264	3.80735	4.97728	5.08746	3.70044	0.137504	5.52356
Non-progressor	Male	0	3.6797	H	4.18322	6.68883	6.26991	5.75933	2.8413	6.98299	5.46489	7.13614	5.5597	5.09452	4.56478	4.81592	5.39803	3.48113	4.3339	5.1565	6.47168	4.81592	1.66297	3.71882	6.00375	5.3634	5.95807	0.137504	5.44846	5.58996	0.736966	5.44846	2.36923	5.5597	5.74595	6.14466	5.87447	2.73697	0.137504	4.5025	3.71882	5.09803	5.94251	2.8413	6.79658	5.3634	2.36923	4.40372	5.75933
Progressor	Male	1	6.2149	L	0.137504	5.68182	6.79874	5.01495	0.137504	5.47573	5.27922	5.29462	5.8413	4.34577	2.41504	3.73697	4.99247	0.137504	5.5025	3.98489	6.37938	3.62449	3.22239	3.62449	5.29768	5.01495	6.30986	0.137504	1.73697	4.94642	0.137504	4.77259	0.137504	0.415037	4.34577	5.3837	5.22239	0.137504	0.137504	4.48113	0.415037	5.01123	5.50779	0.137504	9.51833	4.27302	2.87447	0.137504	4.71882
Progressor	Male	0	6.5024	H	0.137504	5.84549	5.18982	4.08746	1.32193	5.70044	5.47573	6.64746	5.55459	2.70044	4.20945	4.61471	5.14975	2.70044	5.50779	4.97728	6.28077	4.52356	3.08746	4.72792	4.83289	4.52356	4.9542	1	4.70044	3.9542	0.137504	5.26679	0.137504	4	4.97728	5.05528	3.85798	0.584963	0.137504	3.64386	3.9542	7.45738	5.65821	2.80735	6.59246	3.80735	3.08746	0.584963	4.67243
Progressor	Female	0	2.4695	H	0.137504	6.13443	3.71882	4.91488	3.71882	5.72792	5.17659	5.43463	5.59991	4.40372	4.26053	4.91488	2.8413	0.137504	3.82443	4.97728	5.74819	5.05166	4.22239	4.68182	5.65821	4.45943	6.02606	0.137504	3.61471	5.08746	4.01495	4.64386	0.137504	3.92283	4.90689	5.27612	4.97728	1.66297	0.137504	3.34577	3.27302	3.97728	5.02237	2.8413	7.72224	3.60486	0.137504	0.137504	4.22239
Non-progressor	Male	0	10.6667	L	0.137504	8.40195	0.137504	0.137504	0.137504	3.39232	1.70044	0.137504	0.137504	4.18982	2.80735	0.137504	0.137504	0.137504	3.52356	0.137504	5.31288	2.70044	0.137504	0.137504	2	0.137504	2.58496	0.137504	0.137504	0.137504	0.137504	0.137504	0.137504	1.58496	1.58496	4.06609	0.137504	0.137504	0.137504	3.58496	2.45943	0.137504	3.70044	0.137504	4.06609	0.137504	0.137504	0.137504	0.137504
Control	Female	0	6.9131	H	2.66297	7.17326	6.54432	6.52095	3.14296	6.7211	5.51833	7.20783	6.1964	5.91488	6.29155	5.3159	6.27302	0.137504	6.32793	5.14296	7.5025	5.59495	5.35168	5.29768	6.39803	6.27302	4.11548	0.137504	6.74595	5.22239	4.87447	5.62449	2.41504	5.24159	5.45396	5.82867	5.10154	2.54432	0.137504	6.23522	5.42066	5.86625	6.85591	4.60486	4.27302	6.07325	4.1565	5.47032	6.32793
Control	Male	0	8.5092	L	0.137504	9.89216	0.137504	0.137504	0.137504	3.85798	3.04439	3.55459	0.137504	2.08746	0	0.137504	0.137504	0.137504	0	0.137504	4.62936	0.137504	0.137504	0.137504	2.70044	0.137504	5.75489	0.137504	0.137504	0.137504	0.137504	0.137504	0.137504	0.137504	0.137504	0.137504	0.137504	0.137504	0.137504	0	0.137504	0.137504	0.137504	0.137504	7.02514	0.137504	0.137504	0.137504	0
Control	Female	0	8.282	H	0.415037	6.41363	5.81592	4.51307	0.137504	6.21917	4.96963	5.40088	4.32193	3.89077	3.79008	4.07325	2.27302	2.96963	2.77259	5.81592	6.29921	4.92283	1.5025	4.51307	4.80735	2.54432	6.10504	0.137504	4.54432	4.83289	0.137504	5.37504	0.137504	2.27302	4.79874	3.61471	4.72792	2.27302	0.137504	3.79008	1.5025	0.137504	5.65821	0.137504	7.3159	0.137504	1.5025	2.87447	4.87447
Non-progressor	Male	1	6.0726	L	2.73697	5.53138	4.40372	5.78136	3.34577	5.26679	5.69116	4.40939	5.47573	4.5025	4.47032	4.59495	5.41504	4.01495	5.66297	4.49185	6.0607	5.10852	3.92283	4.40939	4.9542	4.04439	4.59495	0.137504	4.84549	3.85798	2.05889	3.80735	0.137504	2.05889	4.80735	5.19967	4.67243	3.34577	2.05889	4.68182	4.91488	4.37504	5.47573	3.66297	5.32793	3.24793	0.137504	0.222392	5.5597
Progressor	Female	0	3.0445	H	0.137504	5.3837	3.39232	3.16993	0.137504	5.78136	4.2854	5.81378	5.24793	4.24793	5.10852	4	4.72792	0.137504	4.61471	3.52356	5.94837	5.10852	3.9542	2.9542	4.9542	3.39232	5	0.137504	4.10852	4.20945	0.137504	2.90689	1.80735	2.45943	3.24793	5.15987	4.2854	0.584963	0.137504	4.85798	3.24793	5.40088	4.9542	1.32193	6.01123	4.85798	0.137504	3.08746	3.32193
Progressor	Female	1	4.0767	H	1.66297	6.3966	5.21594	5.23522	3.34577	6.65105	5.71882	5.53138	5.49185	5.64866	4.86625	5.29155	5.75933	0.137504	5.61961	4.29768	4.89482	5.3634	3.1964	4.10154	5.50779	5.09452	4.26053	0.137504	5.73245	5.32193	4.56478	5.12928	2.36923	4.81592	5.63421	5.34873	4.35755	0.137504	0.137504	5.34577	5.13614	4.84549	5	3.82443	4.73697	5.17659	3.60486	0.137504	4.76377
Progressor	Male	0	1.7358	H	2.87447	5.62205	4.89885	5.77698	2.77259	6.30378	6.09452	5.8009	5.52356	5.01495	3.98489	4.38082	5.62449	0.137504	3.43741	5.24159	4.44294	5.38658	4.82443	5.05889	5.08746	4.51307	3.73697	3.73697	5.10154	5.20945	4.41504	4	3.56478	4.48113	5.3159	6.20457	5.04439	3.9386	0.137504	4.41504	4.92283	5.19967	5.82018	5.3159	4.34577	4.84967	0.137504	0.137504	4.79874
Progressor	Female	0	2.4203	H	3.92283	7.48516	6.14296	5.66297	5.02975	7.08215	5.96963	7.31515	6.26053	4.9386	5.41504	4.98489	5.1565	4.8413	6.01495	5.51307	6.85487	5.89885	3.27302	5.23522	5.87036	5.07325	6.97346	0.137504	5.89885	5.64866	3.54432	5.79874	0.137504	2.9386	5.89885	6.15482	5.84549	0.222392	0.137504	4.89077	4.89077	5.8392	5.87036	4.29768	7.72565	5.23522	4.14296	3.41504	5.79874
[truncated: 156 more columns]

## Sheet: 07_Sourcedatafile_fig2a
	Cluster1	Cluster2	Cluster3	Cluster4	Cluster5	Cluster6	Cluster7	Cluster8	Cluster9	Cluster10	Cluster11
Aminoglycoside antibiotics	1	1	0.539946	1	0.476882	1	1	1.10578e-05	1	0.476882	1
Blood Group A antigen	0.552001	1	1	1	0.00490782	0.329841	1	1	1	1	1
Blood group B antigens	1	1	1	1	0.00490782	1	1	1	1	0.0608905	1
Blood Group H antigen	1	1	1	0.0153745	1	0.430842	0.271289	1	1	0.476882	0.498678
Blood group oligosaccharide analogues	1	0.0353409	1	1	1	1	1	1	1	1	1
Chitin	0.619577	0.00100716	1	1	1	1	1	1	1	1	1
Disaccharides	0.000379725	1	1	1	1	1	1	1	1	1	1
Ganglio-Series	0.988485	0.913179	0.000207883	0.922057	0.172027	0.618263	0.711923	1	1	0.922057	0.442251
Ganglio-series analog	1	0.0353409	1	1	1	1	1	1	1	1	1
Globo-series	1	0.000196936	1	0.476882	1	1	1	1	1	1	1
Globo-series analogues	1	0.00640797	1	1	1	1	1	1	1	1	1
Glucuronylated oligosaccharides	1	0.0353409	1	1	1	1	1	1	1	1	1
Glycolipids	0.0279183	1	0.234661	0.567427	1	1	1	0.0289053	1	1	1
Isoglobo series	1	1	1	0.307214	1	1	1	1	0.0848339	1	0.0432959
Lacto-series	0.552001	1	1	1	1	0.0472433	1	1	1	1	0.0682216
Lewis Antigens	0.511447	1	0.278865	0.821358	1	0.776386	0.177778	1	1	0.480637	0.00237577
Maltodextrin	1	0.0103086	1	0.382895	1	0.31888	1	1	1	0.0292238	1
Monosaccharides	0.00161229	0.908757	1	0.643116	1	1	0.395352	1	1	0.643116	1
O-linked glycans	1	1	0.00354326	0.307214	1	1	1	1	1	1	1
Plant Oligosaccharides	1	1	1	0.368795	1	0.0472433	1	1	1	0.0608905	1
Stage Specific Embryonic Antigens	1	0.0353409	1	1	1	1	1	1	1	1	1
Trisaccharides	0.000261306	1	1	1	1	1	1	1	0.125167	1	1

## Sheet: 07_Sourcedatafile_fig2b
	effect_size	lowerCI	upperCI	Cluster	Variable
Cluster1	-1.8842	-5.5958	1.82739	Cluster1	GroupNon-progressor
Cluster2	2.46347	-1.03601	5.96294	Cluster2	GroupNon-progressor
Cluster3	2.81341	0.518359	5.10846	Cluster3	GroupNon-progressor
Cluster4	1.26224	-1.43938	3.96386	Cluster4	GroupNon-progressor
Cluster5	1.89252	-0.428151	4.21318	Cluster5	GroupNon-progressor
Cluster6	-0.179875	-1.97617	1.61642	Cluster6	GroupNon-progressor
Cluster7	0.583941	-0.91487	2.08275	Cluster7	GroupNon-progressor
Cluster8	-0.0933654	-3.0222	2.83547	Cluster8	GroupNon-progressor
Cluster9	0.392206	-1.14873	1.93314	Cluster9	GroupNon-progressor
Cluster10	2.53424	-0.710924	5.77941	Cluster10	GroupNon-progressor
Cluster11	-0.086872	-2.78205	2.6083	Cluster11	GroupNon-progressor
Cluster12	-4.71065	-8.28458	-1.13673	Cluster1	GroupProgressor
Cluster21	3.88443	0.51475	7.2541	Cluster2	GroupProgressor
Cluster31	2.55288	0.342955	4.76281	Cluster3	GroupProgressor
Cluster41	-0.340674	-2.94209	2.26074	Cluster4	GroupProgressor
Cluster51	2.76063	0.526036	4.99522	Cluster5	GroupProgressor
Cluster61	-0.040652	-1.77032	1.68902	Cluster6	GroupProgressor
Cluster71	1.69068	0.247466	3.1339	Cluster7	GroupProgressor
Cluster81	-3.23827	-6.05847	-0.418069	Cluster8	GroupProgressor
Cluster91	0.400586	-1.0832	1.88437	Cluster9	GroupProgressor
Cluster101	2.77737	-0.347432	5.90217	Cluster10	GroupProgressor
Cluster111	0.437093	-2.15811	3.0323	Cluster11	GroupProgressor
Cluster13	1.45821	-1.41478	4.3312	Cluster1	SexMale
Cluster22	-1.91503	-4.62383	0.793773	Cluster2	SexMale
Cluster32	-1.05347	-2.82997	0.723042	Cluster3	SexMale
Cluster42	0.564564	-1.52665	2.65578	Cluster4	SexMale
Cluster52	0.116735	-1.6796	1.91307	Cluster5	SexMale
Cluster62	-0.463217	-1.85366	0.927222	Cluster6	SexMale
Cluster72	-0.723845	-1.88401	0.436323	Cluster7	SexMale
Cluster82	0.354421	-1.91267	2.62151	Cluster8	SexMale
Cluster92	-0.106278	-1.29906	1.0865	Cluster9	SexMale
Cluster102	-1.36883	-3.88079	1.14312	Cluster10	SexMale
Cluster112	-1.84311	-3.92934	0.243116	Cluster11	SexMale
Cluster14	0.370496	-2.55772	3.29871	Cluster1	FDR1
Cluster23	-0.847871	-3.60874	1.913	Cluster2	FDR1
Cluster33	0.0647856	-1.74587	1.87544	Cluster3	FDR1
Cluster43	0.395971	-1.73544	2.52738	Cluster4	FDR1
Cluster53	-0.53068	-2.36154	1.30018	Cluster5	FDR1
Cluster63	-0.0705796	-1.48774	1.34658	Cluster6	FDR1
Cluster73	-0.39796	-1.58043	0.784508	Cluster7	FDR1
Cluster83	0.217982	-2.09269	2.52865	Cluster8	FDR1
Cluster93	-0.343691	-1.5594	0.872014	Cluster9	FDR1
Cluster103	-0.441845	-3.00208	2.11839	Cluster10	FDR1
Cluster113	1.07961	-1.04672	3.20593	Cluster11	FDR1
Cluster15	-1.15485	-4.34141	2.0317	Cluster1	HLA_riskL
Cluster24	-0.215702	-3.22015	2.78874	Cluster2	HLA_riskL
Cluster34	0.98012	-0.990277	2.95052	Cluster3	HLA_riskL
Cluster44	1.61046	-0.708992	3.92991	Cluster4	HLA_riskL
Cluster54	-0.14333	-2.13572	1.84906	Cluster5	HLA_riskL
Cluster64	0.11022	-1.43197	1.65241	Cluster6	HLA_riskL
Cluster74	-0.0954135	-1.3822	1.19138	Cluster7	HLA_riskL
Cluster84	-1.05175	-3.56627	1.46278	Cluster8	HLA_riskL
Cluster94	-0.0422931	-1.36525	1.28067	Cluster9	HLA_riskL
Cluster104	0.581114	-2.205	3.36723	Cluster10	HLA_riskL
Cluster114	0.276599	-2.03732	2.59052	Cluster11	HLA_riskL
Cluster16	0.0528367	-0.354559	0.460232	Cluster1	Draw_Age
Cluster25	-0.0271169	-0.41123	0.356996	Cluster2	Draw_Age
Cluster35	0.117046	-0.134865	0.368958	Cluster3	Draw_Age
Cluster45	-0.157736	-0.454274	0.138801	Cluster4	Draw_Age
Cluster55	-0.0265044	-0.281228	0.228219	Cluster5	Draw_Age
Cluster65	-0.0439674	-0.241134	0.153199	Cluster6	Draw_Age
Cluster75	0.22748	0.0629662	0.391994	Cluster7	Draw_Age
Cluster85	0.135057	-0.186421	0.456534	Cluster8	Draw_Age
Cluster95	-0.032841	-0.201979	0.136297	Cluster9	Draw_Age
Cluster105	0.0076387	-0.348561	0.363838	Cluster10	Draw_Age
Cluster115	0.248919	-0.0469118	0.544749	Cluster11	Draw_Age

## Sheet: 07_Sourcedatafile_fig4
	nonprog_est	nonprog_p	prog_est	prog_p
GLYPW_099	-0.0958513	0.69092	0.659346	0.00528966
GLYPW_100	-0.119984	0.638315	0.119384	0.62718
GLYPW_101	0.494647	0.0484079	0.348039	0.147476
GLYPW_102	0.239109	0.342043	0.472577	0.0527563
GLYPW_103	0.483266	0.0550521	0.465003	0.0552262
GLYPW_104	0.111892	0.65227	0.600656	0.0132639
GLYPW_105	0.759854	0.00244009	0.447716	0.0601117

## Sheet: 07_Sourcedatafile_fig5a
	Fullmod_sens	Fullmod_spec	Nullmod_sens	Nullmod_spec	cl8mod_sens	cl8mod_spec
1	1	0	1	0	1	0
2	1	0.0333333	1	0.0333333	1	0.0333333
3	1	0.0666667	1	0.0666667	1	0.0666667
4	1	0.1	1	0.1	1	0.1
5	1	0.133333	1	0.133333	1	0.133333
6	1	0.166667	1	0.166667	1	0.166667
7	1	0.2	1	0.2	1	0.2
8	1	0.233333	1	0.233333	1	0.233333
9	0.978723	0.233333	1	0.266667	1	0.266667
10	0.978723	0.266667	0.978723	0.266667	1	0.3
11	0.978723	0.3	0.957447	0.266667	1	0.333333
12	0.978723	0.333333	0.93617	0.266667	1	0.366667
13	0.978723	0.366667	0.914894	0.266667	1	0.4
14	0.978723	0.4	0.914894	0.3	0.978723	0.4
15	0.978723	0.433333	0.914894	0.333333	0.978723	0.433333
16	0.978723	0.466667	0.893617	0.333333	0.978723	0.466667
17	0.978723	0.5	0.893617	0.366667	0.978723	0.5
18	0.978723	0.533333	0.87234	0.366667	0.978723	0.533333
19	0.957447	0.533333	0.851064	0.366667	0.957447	0.533333
20	0.957447	0.566667	0.829787	0.366667	0.957447	0.566667
21	0.957447	0.6	0.829787	0.4	0.93617	0.566667
22	0.93617	0.6	0.829787	0.433333	0.914894	0.566667
23	0.93617	0.633333	0.829787	0.466667	0.914894	0.6
24	0.914894	0.633333	0.808511	0.466667	0.914894	0.633333
25	0.893617	0.633333	0.787234	0.466667	0.893617	0.633333
26	0.87234	0.633333	0.787234	0.5	0.893617	0.666667
27	0.851064	0.633333	0.765957	0.5	0.87234	0.666667
28	0.851064	0.666667	0.744681	0.5	0.851064	0.666667
29	0.851064	0.7	0.723404	0.5	0.829787	0.666667
30	0.851064	0.733333	0.702128	0.5	0.808511	0.666667
31	0.829787	0.733333	0.680851	0.5	0.787234	0.666667
32	0.808511	0.733333	0.659574	0.5	0.765957	0.666667
33	0.787234	0.733333	0.638298	0.5	0.744681	0.666667
34	0.765957	0.733333	0.638298	0.533333	0.744681	0.7
35	0.765957	0.766667	0.617021	0.533333	0.723404	0.7
36	0.765957	0.8	0.617021	0.566667	0.702128	0.7
37	0.744681	0.8	0.617021	0.6	0.702128	0.733333
38	0.723404	0.8	0.617021	0.633333	0.680851	0.733333
39	0.723404	0.833333	0.617021	0.666667	0.659574	0.733333
40	0.723404	0.866667	0.595745	0.666667	0.659574	0.766667
41	0.702128	0.866667	0.574468	0.666667	0.638298	0.766667
42	0.680851	0.866667	0.553191	0.666667	0.617021	0.766667
43	0.659574	0.866667	0.553191	0.7	0.617021	0.8
44	0.638298	0.866667	0.531915	0.7	0.595745	0.8
45	0.617021	0.866667	0.510638	0.7	0.574468	0.8
46	0.595745	0.866667	0.510638	0.733333	0.553191	0.8
47	0.574468	0.866667	0.510638	0.766667	0.531915	0.8
48	0.553191	0.866667	0.489362	0.766667	0.510638	0.8
49	0.531915	0.866667	0.468085	0.766667	0.489362	0.8
50	0.510638	0.866667	0.446809	0.766667	0.468085	0.8
51	0.489362	0.866667	0.425532	0.766667	0.446809	0.8
52	0.468085	0.866667	0.404255	0.766667	0.425532	0.8
53	0.446809	0.866667	0.382979	0.766667	0.425532	0.833333
54	0.446809	0.9	0.361702	0.766667	0.404255	0.833333
55	0.446809	0.933333	0.340426	0.766667	0.382979	0.833333
56	0.425532	0.933333	0.319149	0.766667	0.361702	0.833333
57	0.404255	0.933333	0.297872	0.766667	0.340426	0.833333
58	0.382979	0.933333	0.297872	0.8	0.340426	0.866667
59	0.361702	0.933333	0.276596	0.8	0.319149	0.866667
60	0.340426	0.933333	0.276596	0.833333	0.297872	0.866667
61	0.340426	0.966667	0.255319	0.833333	0.276596	0.866667
62	0.319149	0.966667	0.234043	0.833333	0.276596	0.9
63	0.297872	0.966667	0.212766	0.833333	0.255319	0.9
64	0.276596	0.966667	0.191489	0.833333	0.255319	0.933333
65	0.255319	0.966667	0.170213	0.833333	0.234043	0.933333
66	0.234043	0.966667	0.148936	0.833333	0.212766	0.933333
67	0.212766	0.966667	0.148936	0.866667	0.191489	0.933333
68	0.191489	0.966667	0.12766	0.866667	0.191489	0.966667
69	0.191489	1	0.12766	0.9	0.170213	0.966667
70	0.170213	1	0.12766	0.933333	0.148936	0.966667
71	0.148936	1	0.12766	0.966667	0.12766	0.966667
72	0.12766	1	0.106383	0.966667	0.106383	0.966667
73	0.106383	1	0.106383	1	0.0851064	0.966667
74	0.0851064	1	0.0851064	1	0.0638298	0.966667
75	0.0638298	1	0.0638298	1	0.0425532	0.966667
76	0.0425532	1	0.0425532	1	0.0212766	0.966667
77	0.0212766	1	0.0212766	1	0	0.966667
78	0	1	0	1	0	1

## Sheet: 07_Sourcedatafile_fig5b
	adjustment	variable	partial.rsq
1	TRUE	Sex	-0.0137639
2	TRUE	FDR	0.089737
3	TRUE	HLA_risk	0.0243075
4	TRUE	Draw_Age	0.0233926
5	TRUE	GLYCANS	0.209529

## Sheet: 07_Sourcedatafile_fig5c
	no_gly	AUC	lowerCI	upperCI
1	1	0.686483	0.617931	0.755035
2	11	0.791762	0.726808	0.856717
3	21	0.814573	0.735894	0.893252
4	31	0.828476	0.740069	0.916883
5	41	0.839091	0.745004	0.933178
6	51	0.842923	0.744945	0.9409
7	61	0.851867	0.752176	0.951559
8	71	0.841998	0.790366	0.89363
9	81	0.838891	0.785444	0.892337
10	91	0.843826	0.787902	0.899749
11	101	0.852526	0.794539	0.910513
12	111	0.854623	0.792962	0.916285
13	121	0.861279	0.796195	0.926362
14	131	0.86266	0.79441	0.93091
15	141	0.866871	0.793592	0.94015
16	151	0.870611	0.796224	0.944997
17	161	0.872967	0.794969	0.950964
18	171	0.876604	0.796015	0.957193
19	181	0.881595	0.79989	0.9633
20	191	0.885409	0.803655	0.967163
